# Supplementary material for: Visceral Peritoneum Hyperpigmentation in Chickens Is Associated with DCT Expression
Source: Animals (Basel). 2025 Oct 23;15(21):3076. doi: 10.3390/ani15213076 (PMC12607967; doi:10.3390/ani15213076)
Supplement: Supplementary file 1 [file animals-15-03076-s001.zip]

Archive with 3 entries (3 files):
- supplementary file.pdf
- Table S4.xls
- Table S5.xls
