# Supplementary material for: Visceral Peritoneum Hyperpigmentation in Chickens Is Associated with DCT Expression
Source: Animals (Basel). 2025 Oct 23;15(21):3076. doi: 10.3390/ani15213076 (PMC12607967; doi:10.3390/ani15213076)
Supplement: Supplementary file 1 [file animals-15-03076-s001.zip › Table S4.xls]

The differentially expressed gene in HVP group relative to normal peritoneum of RNA-seq
id	Normal3_count	Normal2_count	Normal1_count	HVP1_count	HVP2_count	HVP3_count	Normal3_fpkm	Normal2_fpkm	Normal1_fpkm	HVP1_fpkm	HVP2_fpkm	HVP3_fpkm	Normal_mean	HVP_mean	log2(fc)	PValue	FDR	Symbol	Description	KEGG_A_class	KEGG_B_class	Pathway	K_ID	GO Component	GO Function	GO Process
ENSGALG00000000107	216	225	248	25	83	57	7.14	9.86	11.42	0.83	3.5	2.02	9.473333333	2.116666667	-2.162078058	4.82E-05	0.024009344	TRIM7.1	tripartite motif containing 7.1 [Source:NCBI gene;Acc:417040]	-	-	-	-	-	GO:0005515//protein binding;GO:0008270//zinc ion binding;GO:0046872//metal ion binding	-
ENSGALG00000001926	9242.87	8833.31	8459.19	2759	3259.94	3768	591.93	749.91	754.49	177.98	266.07	259.16	698.7766667	234.4033333	-1.575838349	5.48E-05	0.025674752	HSPB1	heat shock protein family B (small) member 1 [Source:NCBI gene;Acc:396227]	Environmental Information Processing;Human Diseases;Environmental Information Processing	Signal transduction;Infectious diseases;Signal transduction	ko04010//MAPK signaling pathway;ko05146//Amoebiasis;ko04370//VEGF signaling pathway	K04455;K04455;K04455	GO:0005634//nucleus;GO:0005737//cytoplasm;GO:0005886//plasma membrane;GO:0030018//Z disc;GO:0043292//contractile fiber;GO:1904115//axon cytoplasm	GO:0005080//protein kinase C binding;GO:0008426//protein kinase C inhibitor activity;GO:0019901//protein kinase binding;GO:0042802//identical protein binding;GO:0042803//protein homodimerization activity;GO:0044183//protein binding involved in protein folding	GO:0001932//regulation of protein phosphorylation;GO:0006469//negative regulation of protein kinase activity;GO:0009615//response to virus;GO:0032731//positive regulation of interleukin-1 beta production;GO:0035556//intracellular signal transduction;GO:0035924//cellular response to vascular endothelial growth factor stimulus;GO:0038033//positive regulation of endothelial cell chemotaxis by VEGF-a…
ENSGALG00000002207	14	17	11	3	0	1	0.56	0.91	0.62	0.12	0	0.04	0.696666667	0.053333333	-3.707359132	0.000141765	0.041743701	ATP6V1G3	ATPase H+ transporting V1 subunit G3 [Source:NCBI gene;Acc:424349]	Metabolism;Human Diseases;Cellular Processes;Human Diseases;Environmental Information Processing;Metabolism;Organismal Systems;Human Diseases;Human Diseases;Organismal Systems	Global and overview maps;Infectious diseases;Transport and catabolism;Immune diseases;Signal transduction;Energy metabolism;Nervous system;Infectious diseases;Infectious diseases;Excretory system	ko01100//Metabolic pathways;ko05165//Human papillomavirus infection;ko04145//Phagosome;ko05323//Rheumatoid arthritis;ko04150//mTOR signaling pathway;ko00190//Oxidative phosphorylation;ko04721//Synaptic vesicle cycle;ko05120//Epithelial cell signaling in Helicobacter pylori infection;ko05110//Vibrio cholerae infection;ko04966//Collecting duct acid secretion	K02152;K02152;K02152;K02152;K02152;K02152;K02152;K02152;K02152;K02152	GO:0005829//cytosol;GO:0005886//plasma membrane;GO:0016471//vacuolar proton-transporting V-type ATPase complex	GO:0008553//proton-exporting ATPase activity, phosphorylative mechanism;GO:0042626//ATPase activity, coupled to transmembrane movement of substances;GO:0051117//ATPase binding	GO:0006811//ion transport;GO:1902600//proton transmembrane transport
ENSGALG00000002638	580	867	680	132	323	220	17.1	34.26	26.82	3.58	12.33	6.75	26.06	7.553333333	-1.786651723	5.31E-05	0.025638398	-	serine racemase-like [Source:NCBI gene;Acc:423635]	Metabolism;Metabolism;Metabolism;Metabolism;Metabolism	Global and overview maps;Global and overview maps;Global and overview maps;Amino acid metabolism;Amino acid metabolism	ko01100//Metabolic pathways;ko01200//Carbon metabolism;ko01230//Biosynthesis of amino acids;ko00260//Glycine, serine and threonine metabolism;ko00290//Valine, leucine and isoleucine biosynthesis	K01754;K01754;K01754;K01754;K01754	GO:0016020//membrane;GO:0016021//integral component of membrane	GO:0003941//L-serine ammonia-lyase activity;GO:0004794//L-threonine ammonia-lyase activity	GO:0006565//L-serine catabolic process;GO:0006567//threonine catabolic process
ENSGALG00000003310	0	0	0	11	9	13	0	0	0	0.33	0.34	0.41	0.001	0.36	8.491853096	1.41E-05	0.010223882	SLC45A2	solute carrier family 45 member 2 [Source:NCBI gene;Acc:431665]	-	-	-	-	GO:0016020//membrane;GO:0016021//integral component of membrane	GO:0008506//sucrose:proton symporter activity	GO:0015770//sucrose transport;GO:0048066//developmental pigmentation;GO:0055085//transmembrane transport
ENSGALG00000003849	25	3	95	276	370	574	0.49	0.05	1.99	4.06	7.43	9.74	0.843333333	7.076666667	3.068895081	0.000141349	0.041743701	TRPM1	transient receptor potential cation channel subfamily M member 1 [Source:NCBI gene;Acc:427494]	-	-	-	-	GO:0005623//cell;GO:0016020//membrane;GO:0016021//integral component of membrane;GO:0035841//new growing cell tip	GO:0005216//ion channel activity;GO:0005261//cation channel activity;GO:0005262//calcium channel activity	GO:0006811//ion transport;GO:0007165//signal transduction;GO:0007216//G protein-coupled glutamate receptor signaling pathway;GO:0007601//visual perception;GO:0034220//ion transmembrane transport;GO:0046548//retinal rod cell development;GO:0051262//protein tetramerization;GO:0055085//transmembrane transport;GO:0060402//calcium ion transport into cytosol;GO:0070588//calcium ion transmembrane transp…
ENSGALG00000004525	1	0	0	4	21	23	0.04	0	0	0.15	1.01	0.93	0.013333333	0.696666667	5.707359132	9.08E-05	0.033798957	TSPAN10	tetraspanin 10 [Source:NCBI gene;Acc:417455]	-	-	-	-	GO:0005887//integral component of plasma membrane;GO:0016020//membrane;GO:0016021//integral component of membrane	-	-
ENSGALG00000005297	873	766	547	55	327	149	26.49	30.81	23.11	1.68	12.64	4.86	26.80333333	6.393333333	-2.06777221	0.000169508	0.046576655	HHATL	hedgehog acyltransferase-like [Source:NCBI gene;Acc:420391]	-	-	-	-	GO:0005783//endoplasmic reticulum;GO:0016020//membrane;GO:0016021//integral component of membrane;GO:0048471//perinuclear region of cytoplasm	GO:0016746//transferase activity, transferring acyl groups	GO:0060262//negative regulation of N-terminal protein palmitoylation
ENSGALG00000005739	24302	110	966	102	88	142	277.76	1.67	15.38	1.17	1.28	1.74	98.27	1.396666667	-6.136691408	1.08E-06	0.00171874	SCD	stearoyl-CoA desaturase [Source:NCBI gene;Acc:395706]	Metabolism;Environmental Information Processing;Organismal Systems;Organismal Systems;Metabolism;Metabolism	Global and overview maps;Signal transduction;Endocrine system;Aging;Global and overview maps;Lipid metabolism	ko01100//Metabolic pathways;ko04152//AMPK signaling pathway;ko03320//PPAR signaling pathway;ko04212//Longevity regulating pathway - worm;ko01212//Fatty acid metabolism;ko01040//Biosynthesis of unsaturated fatty acids	K00507;K00507;K00507;K00507;K00507;K00507	GO:0016020//membrane;GO:0016021//integral component of membrane	GO:0016491//oxidoreductase activity;GO:0016717//oxidoreductase activity, acting on paired donors, with oxidation of a pair of donors resulting in the reduction of molecular oxygen to two molecules of water	GO:0006629//lipid metabolic process;GO:0006633//fatty acid biosynthetic process;GO:0055114//oxidation-reduction process
ENSGALG00000006025	1026.21	2703.29	509.87	164.59	474	235	6.64	23.17	4.59	1.07	3.91	1.63	11.46666667	2.203333333	-2.379686388	9.91E-05	0.035186256	XIRP1	xin actin binding repeat containing 1 [Source:NCBI gene;Acc:374266]	-	-	-	-	GO:0030054//cell junction	GO:0003779//actin binding	GO:0030036//actin cytoskeleton organization
ENSGALG00000006491	628	953	329	63	55	93	11.45	23.04	8.36	1.16	1.28	1.82	14.28333333	1.42	-3.330369869	5.18E-13	8.26E-09	ANKRD1	ankyrin repeat domain 1 [Source:NCBI gene;Acc:378926]	-	-	-	-	GO:0001650//fibrillar center;GO:0005623//cell;GO:0005634//nucleus;GO:0005654//nucleoplasm;GO:0005667//transcription factor complex;GO:0005737//cytoplasm;GO:0005829//cytosol;GO:0030016//myofibril;GO:0031674//I band;GO:0032991//protein-containing complex	GO:0001085//RNA polymerase II transcription factor binding;GO:0002039//p53 binding;GO:0003677//DNA binding;GO:0003713//transcription coactivator activity;GO:0003714//transcription corepressor activity;GO:0005515//protein binding;GO:0031432//titin binding;GO:0042826//histone deacetylase binding;GO:0070412//R-SMAD binding	GO:0006357//regulation of transcription by RNA polymerase II;GO:0007519//skeletal muscle tissue development;GO:0009791//post-embryonic development;GO:0010628//positive regulation of gene expression;GO:0010629//negative regulation of gene expression;GO:0014866//skeletal myofibril assembly;GO:0035690//cellular response to drug;GO:0035914//skeletal muscle cell differentiation;GO:0035994//response to…
ENSGALG00000007090	995	704	853	333	267	518	37.18	34.87	44.39	12.53	12.72	20.79	38.81333333	15.34666667	-1.338627006	0.000154286	0.043908208	CPN1	carboxypeptidase N subunit 1 [Source:NCBI gene;Acc:769143]	-	-	-	-	GO:0005615//extracellular space	GO:0004180//carboxypeptidase activity;GO:0004181//metallocarboxypeptidase activity;GO:0008270//zinc ion binding	GO:0006508//proteolysis;GO:0006518//peptide metabolic process;GO:0016485//protein processing
ENSGALG00000007284	149	60	444	830	1060	2144	3.19	1.7	13.23	17.87	28.9	49.25	6.04	32.00666667	2.405751981	0.000144061	0.041743701	SYP	synaptophysin [Source:NCBI gene;Acc:396359]	-	-	-	-	GO:0008021//synaptic vesicle;GO:0016020//membrane;GO:0016021//integral component of membrane;GO:0030672//synaptic vesicle membrane	GO:0017075//syntaxin-1 binding	-
ENSGALG00000007466	110	30	274	730	1889	3904	3.19	1.15	10.62	20.69	68.57	121.98	4.986666667	70.41333333	3.819700966	6.48E-07	0.001147745	EDNRB2	endothelin receptor B subtype 2 [Source:NCBI gene;Acc:373909]	Human Diseases;Environmental Information Processing;Environmental Information Processing;Environmental Information Processing;Organismal Systems;Organismal Systems	Cancers;Signaling molecules and interaction;Signal transduction;Signal transduction;Endocrine system;Endocrine system	ko05200//Pathways in cancer;ko04080//Neuroactive ligand-receptor interaction;ko04020//Calcium signaling pathway;ko04022//cGMP - PKG signaling pathway;ko04926//Relaxin signaling pathway;ko04916//Melanogenesis	K04198;K04198;K04198;K04198;K04198;K04198	GO:0016020//membrane;GO:0016021//integral component of membrane	GO:0004930//G protein-coupled receptor activity;GO:0004962//endothelin receptor activity	GO:0007165//signal transduction;GO:0007186//G protein-coupled receptor signaling pathway;GO:0008217//regulation of blood pressure;GO:0042310//vasoconstriction;GO:0048484//enteric nervous system development;GO:0086100//endothelin receptor signaling pathway
ENSGALG00000007594	70	63	107	8	11	26	2.23	2.64	4.86	0.28	0.44	0.9	3.243333333	0.54	-2.586445992	8.48E-05	0.033368914	ASB12	ankyrin repeat and SOCS box containing 12 [Source:NCBI gene;Acc:422313]	-	-	-	-	GO:0000151//ubiquitin ligase complex	GO:0005515//protein binding;GO:0061630//ubiquitin protein ligase activity	GO:0016567//protein ubiquitination
ENSGALG00000008554	7	9	4	91	88	189	0.17	0.28	0.13	2.18	2.67	4.83	0.193333333	3.226666667	4.060882242	8.99E-10	4.78E-06	IL17REL	interleukin 17 receptor E like [Source:NCBI gene;Acc:769256]	-	-	-	-	-	GO:0030368//interleukin-17 receptor activity	GO:0019221//cytokine-mediated signaling pathway
ENSGALG00000009572	285	351	147	71	88	91	2.91	4.75	2.09	0.73	1.14	1	3.25	0.956666667	-1.764351482	0.00011214	0.038024844	ADAMTS20	ADAM metallopeptidase with thrombospondin type 1 motif 20 [Source:NCBI gene;Acc:417794]	-	-	-	-	GO:0005615//extracellular space	GO:0004175//endopeptidase activity;GO:0004222//metalloendopeptidase activity;GO:0008237//metallopeptidase activity;GO:0008270//zinc ion binding	GO:0006508//proteolysis;GO:0009967//positive regulation of signal transduction;GO:0030198//extracellular matrix organization;GO:0043066//negative regulation of apoptotic process;GO:0045636//positive regulation of melanocyte differentiation;GO:0048070//regulation of developmental pigmentation
ENSGALG00000009844	449	1906	291	53	204	79	18.95	106.76	17.13	2.18	10.89	3.55	47.61333333	5.54	-3.103407752	1.92E-05	0.01222899	ACTC1	actin alpha cardiac muscle 1 [Source:NCBI gene;Acc:423298]	Human Diseases;Organismal Systems;Human Diseases;Organismal Systems	Cardiovascular diseases;Circulatory system;Cardiovascular diseases;Circulatory system	ko05414//Dilated cardiomyopathy (DCM);ko04261//Adrenergic signaling in cardiomyocytes;ko05410//Hypertrophic cardiomyopathy (HCM);ko04260//Cardiac muscle contraction	K12314;K12314;K12314;K12314	GO:0005737//cytoplasm;GO:0005856//cytoskeleton;GO:0005884//actin filament;GO:0015629//actin cytoskeleton;GO:0030017//sarcomere	GO:0000166//nucleotide binding;GO:0005524//ATP binding;GO:0017022//myosin binding	GO:0007015//actin filament organization;GO:0033275//actin-myosin filament sliding;GO:0060047//heart contraction
ENSGALG00000009920	6	2	4	135	25	28	0.17	0.07	0.15	3.78	0.88	0.84	0.13	1.833333333	3.81788559	1.22E-05	0.009251715	COCH	cochlin [Source:NCBI gene;Acc:395779]	-	-	-	-	GO:0031012//extracellular matrix;GO:0062023//collagen-containing extracellular matrix	-	GO:0007605//sensory perception of sound;GO:0042742//defense response to bacterium;GO:0045089//positive regulation of innate immune response
ENSGALG00000010664	15	6	8	92	70	58	0.14	0.08	0.11	0.95	0.92	0.6	0.11	0.823333333	2.903973112	4.27E-06	0.005233362	KIF26B	kinesin family member 26B [Source:NCBI gene;Acc:100859813]	-	-	-	-	GO:0005871//kinesin complex;GO:0005874//microtubule	GO:0000166//nucleotide binding;GO:0003774//motor activity;GO:0003777//microtubule motor activity;GO:0005524//ATP binding;GO:0008017//microtubule binding;GO:0008574//ATP-dependent microtubule motor activity, plus-end-directed	GO:0007018//microtubule-based movement;GO:0022409//positive regulation of cell-cell adhesion;GO:0030010//establishment of cell polarity;GO:0072092//ureteric bud invasion
ENSGALG00000011306	8908	12358	9750	2599	4839	2689	247.52	455.19	377.3	72.74	171.35	80.24	360.0033333	108.11	-1.735510289	0.000135899	0.041650321	DES	desmin [Source:NCBI gene;Acc:395906]	Human Diseases;Human Diseases;Human Diseases	Cardiovascular diseases;Cardiovascular diseases;Cardiovascular diseases	ko05414//Dilated cardiomyopathy (DCM);ko05410//Hypertrophic cardiomyopathy (HCM);ko05412//Arrhythmogenic right ventricular cardiomyopathy (ARVC)	K07610;K07610;K07610	GO:0005634//nucleus;GO:0005737//cytoplasm;GO:0005856//cytoskeleton;GO:0005882//intermediate filament;GO:0005911//cell-cell junction;GO:0005916//fascia adherens;GO:0014704//intercalated disc;GO:0030018//Z disc;GO:0031594//neuromuscular junction;GO:0042383//sarcolemma;GO:0043292//contractile fiber;GO:0045111//intermediate filament cytoskeleton;GO:0097433//dense body;GO:0097512//cardiac myofibril	GO:0008092//cytoskeletal protein binding;GO:0042802//identical protein binding	GO:0045109//intermediate filament organization
ENSGALG00000012522	71	84	179	13	22	24	3.99	6.03	13.18	0.71	1.54	1.5	7.733333333	1.25	-2.629162305	2.68E-05	0.016422317	PVALB	parvalbumin [Source:NCBI gene;Acc:396459]	-	-	-	-	GO:0005737//cytoplasm;GO:0030424//axon	GO:0005509//calcium ion binding;GO:0046872//metal ion binding	-
ENSGALG00000012541	6506	8895	2715	92	1097	1111	472.03	855.52	274.34	6.72	101.43	86.57	533.9633333	64.90666667	-3.040302105	4.39E-05	0.022557377	MB	myoglobin [Source:NCBI gene;Acc:418056]	-	-	-	-	-	GO:0005344//oxygen carrier activity;GO:0019825//oxygen binding;GO:0020037//heme binding;GO:0046872//metal ion binding	GO:0001666//response to hypoxia;GO:0007507//heart development;GO:0015671//oxygen transport;GO:0043353//enucleate erythrocyte differentiation
ENSGALG00000013568	299	120	110	41	42	50	9.53	5.07	4.88	1.32	1.71	1.71	6.493333333	1.58	-2.039034713	3.83E-05	0.021340063	NR4A3	nuclear receptor subfamily 4 group A member 3 [Source:NCBI gene;Acc:420996]	Human Diseases	Cancers	ko05202//Transcriptional misregulation in cancers	K08559	GO:0005634//nucleus;GO:0005667//transcription factor complex;GO:0042629//mast cell granule	GO:0000977//RNA polymerase II regulatory region sequence-specific DNA binding;GO:0000978//RNA polymerase II proximal promoter sequence-specific DNA binding;GO:0001223//transcription coactivator binding;GO:0001228//DNA-binding transcription activator activity, RNA polymerase II-specific;GO:0003677//DNA binding;GO:0003700//DNA-binding transcription factor activity;GO:0003707//steroid hormone recept…	GO:0000122//negative regulation of transcription by RNA polymerase II;GO:0001707//mesoderm formation;GO:0006355//regulation of transcription, DNA-templated;GO:0007369//gastrulation;GO:0007411//axon guidance;GO:0009444//pyruvate oxidation;GO:0010828//positive regulation of glucose transmembrane transport;GO:0021766//hippocampus development;GO:0030522//intracellular receptor signaling pathway;GO:00…
ENSGALG00000014938	277	118	39	12	34	9	5.1	2.88	1	0.22	0.8	0.18	2.993333333	0.4	-2.903681039	0.000101635	0.035211947	ABHD3	abhydrolase domain containing 3 [Source:NCBI gene;Acc:421068]	-	-	-	-	GO:0016020//membrane;GO:0016021//integral component of membrane	GO:0004623//phospholipase A2 activity;GO:0008970//phospholipase A1 activity;GO:0016298//lipase activity;GO:0016788//hydrolase activity, acting on ester bonds;GO:0034338//short-chain carboxylesterase activity;GO:0047372//acylglycerol lipase activity	GO:0044255//cellular lipid metabolic process;GO:0046470//phosphatidylcholine metabolic process
ENSGALG00000015419	324	151	206	3	50	46	12.34	7.62	10.92	0.12	2.43	1.88	10.29333333	1.476666667	-2.801294149	9.12E-05	0.033798957	PENK	proenkephalin [Source:NCBI gene;Acc:421131]	Environmental Information Processing	Signaling molecules and interaction	ko04080//Neuroactive ligand-receptor interaction	K18832	GO:0005886//plasma membrane;GO:0030425//dendrite;GO:0043025//neuronal cell body;GO:0043679//axon terminus	GO:0031628//opioid receptor binding	GO:0001662//behavioral fear response;GO:0001964//startle response;GO:0002118//aggressive behavior;GO:0007218//neuropeptide signaling pathway;GO:0007268//chemical synaptic transmission;GO:0007600//sensory perception;GO:0007626//locomotory behavior;GO:0009617//response to bacterium;GO:0019233//sensory perception of pain
ENSGALG00000015822	124	241	190	19	19	61	4.35	11.23	9.22	0.69	0.87	2.37	8.266666667	1.31	-2.657738903	6.57E-06	0.006158243	-	MAP3K7 C-terminal like [Source:NCBI gene;Acc:418487]	-	-	-	-	-	-	-
ENSGALG00000016142	1016	353	545	340	204	149	22.84	10.75	16.55	7.84	5.93	3.49	16.71333333	5.753333333	-1.538529532	0.000133179	0.041650321	MX1	myxovirus (influenza virus) resistance 1, interferon-inducible protein p78 (mouse) [Source:NCBI gene;Acc:395313]	Human Diseases;Human Diseases;Human Diseases;Human Diseases	Infectious diseases;Infectious diseases;Infectious diseases;Infectious diseases	ko05165//Human papillomavirus infection;ko05164//Influenza A;ko05160//Hepatitis C;ko05162//Measles	K14754;K14754;K14754;K14754	GO:0005634//nucleus;GO:0005737//cytoplasm;GO:0005886//plasma membrane;GO:0014069//postsynaptic density;GO:0015630//microtubule cytoskeleton;GO:0016020//membrane;GO:0030424//axon;GO:0031410//cytoplasmic vesicle;GO:0031966//mitochondrial membrane;GO:0043197//dendritic spine;GO:0044327//dendritic spine head;GO:0045202//synapse;GO:0045211//postsynaptic membrane;GO:0098793//presynapse;GO:0098844//post…	GO:0000166//nucleotide binding;GO:0003924//GTPase activity;GO:0005525//GTP binding;GO:0008017//microtubule binding	GO:0000266//mitochondrial fission;GO:0016185//synaptic vesicle budding from presynaptic endocytic zone membrane;GO:0031623//receptor internalization;GO:0048285//organelle fission;GO:0050803//regulation of synapse structure or activity;GO:0051607//defense response to virus;GO:0061025//membrane fusion;GO:0098884//postsynaptic neurotransmitter receptor internalization
ENSGALG00000016864	556	790	407	208	214	170	27.06	50.97	27.59	10.2	13.27	8.89	35.20666667	10.78666667	-1.706599534	9.32E-06	0.007429771	METTL21C	methyltransferase like 21C [Source:NCBI gene;Acc:418768]	-	-	-	-	GO:0005634//nucleus;GO:0016020//membrane;GO:0016021//integral component of membrane;GO:0032991//protein-containing complex	GO:0016279//protein-lysine N-methyltransferase activity;GO:0031072//heat shock protein binding	GO:0006479//protein methylation;GO:0007519//skeletal muscle tissue development;GO:0008628//hormone-mediated apoptotic signaling pathway;GO:0010880//regulation of release of sequestered calcium ion into cytosol by sarcoplasmic reticulum;GO:0018022//peptidyl-lysine methylation;GO:0071549//cellular response to dexamethasone stimulus
ENSGALG00000016899	130	8	122	519	1154	3621	3.63	0.3	4.74	14.58	41.02	108.47	2.89	54.69	4.242135664	4.49E-07	0.001021747	DCT	dopachrome tautomerase [Source:NCBI gene;Acc:395775]	Metabolism;Organismal Systems;Metabolism	Global and overview maps;Endocrine system;Amino acid metabolism	ko01100//Metabolic pathways;ko04916//Melanogenesis;ko00350//Tyrosine metabolism	K01827;K01827;K01827	GO:0005737//cytoplasm;GO:0005829//cytosol;GO:0005886//plasma membrane;GO:0016020//membrane;GO:0016021//integral component of membrane;GO:0042470//melanosome;GO:0043231//intracellular membrane-bounded organelle	GO:0004167//dopachrome isomerase activity;GO:0016491//oxidoreductase activity;GO:0046872//metal ion binding	GO:0002052//positive regulation of neuroblast proliferation;GO:0006583//melanin biosynthetic process from tyrosine;GO:0021847//ventricular zone neuroblast division;GO:0042438//melanin biosynthetic process;GO:0043473//pigmentation;GO:0048066//developmental pigmentation;GO:0048468//cell development;GO:0055114//oxidation-reduction process
ENSGALG00000017183	20	27	17	150	120	68	0.41	0.73	0.49	3.1	3.14	1.5	0.543333333	2.58	2.247461602	8.58E-05	0.033368914	MMP13	matrix metallopeptidase 13 [Source:NCBI gene;Acc:395683]	Organismal Systems;Organismal Systems;Organismal Systems	Endocrine system;Endocrine system;Immune system	ko04926//Relaxin signaling pathway;ko04928//Parathyroid hormone synthesis, secretion and action;ko04657//IL-17 signaling pathway	K07994;K07994;K07994	GO:0005576//extracellular region;GO:0031012//extracellular matrix	GO:0004175//endopeptidase activity;GO:0004222//metalloendopeptidase activity;GO:0005509//calcium ion binding;GO:0005518//collagen binding;GO:0008233//peptidase activity;GO:0008237//metallopeptidase activity;GO:0008270//zinc ion binding;GO:0016787//hydrolase activity;GO:0046872//metal ion binding	GO:0001958//endochondral ossification;GO:0003417//growth plate cartilage development;GO:0006508//proteolysis;GO:0022617//extracellular matrix disassembly;GO:0030198//extracellular matrix organization;GO:0030282//bone mineralization;GO:0030574//collagen catabolic process;GO:0044267//cellular protein metabolic process;GO:0051216//cartilage development;GO:0060349//bone morphogenesis
ENSGALG00000017237	116	10	116	261	633	1430	3.48	0.4	4.85	7.89	24.22	46.12	2.91	26.07666667	3.163668406	1.67E-05	0.01160233	TYR	tyrosinase [Source:NCBI gene;Acc:373971]	Metabolism;Organismal Systems;Metabolism	Global and overview maps;Endocrine system;Amino acid metabolism	ko01100//Metabolic pathways;ko04916//Melanogenesis;ko00350//Tyrosine metabolism	K00505;K00505;K00505	GO:0005737//cytoplasm;GO:0016020//membrane;GO:0016021//integral component of membrane;GO:0042470//melanosome;GO:0043231//intracellular membrane-bounded organelle;GO:0048471//perinuclear region of cytoplasm	GO:0004503//monophenol monooxygenase activity;GO:0005507//copper ion binding;GO:0016491//oxidoreductase activity;GO:0042802//identical protein binding;GO:0042803//protein homodimerization activity;GO:0046872//metal ion binding	GO:0008283//cell proliferation;GO:0042438//melanin biosynthetic process;GO:0043473//pigmentation;GO:0048538//thymus development;GO:0055114//oxidation-reduction process
ENSGALG00000020316	47	43	24	4	5	10	1.56	1.89	1.11	0.13	0.21	0.36	1.52	0.233333333	-2.703606997	0.000125957	0.041650321	IL13RA2	interleukin 13 receptor subunit alpha 2 [Source:NCBI gene;Acc:422219]	Environmental Information Processing;Environmental Information Processing	Signaling molecules and interaction;Signal transduction	ko04060//Cytokine-cytokine receptor interaction;ko04630//Jak-STAT signaling pathway	K05077;K05077	GO:0016020//membrane;GO:0016021//integral component of membrane	GO:0005515//protein binding	-
ENSGALG00000025751	823	622	247	109	172	174	38.38	37.65	15.75	4.35	9.78	8.12	30.59333333	7.416666667	-2.044374471	7.60E-06	0.006726813	NMRK2	nicotinamide riboside kinase 2 [Source:NCBI gene;Acc:100858798]	Metabolism;Metabolism	Global and overview maps;Metabolism of cofactors and vitamins	ko01100//Metabolic pathways;ko00760//Nicotinate and nicotinamide metabolism	K10524;K10524	GO:0005654//nucleoplasm;GO:0005886//plasma membrane;GO:0043231//intracellular membrane-bounded organelle	GO:0016301//kinase activity	GO:0016310//phosphorylation;GO:0045662//negative regulation of myoblast differentiation
ENSGALG00000027874	81	3713	322	25	20	91	2.43	147.8	13.47	0.76	0.77	2.93	54.56666667	1.486666667	-5.197866801	2.98E-06	0.003952563	CHAC1	ChaC glutathione specific gamma-glutamylcyclotransferase 1 [Source:NCBI gene;Acc:423209]	Metabolism;Metabolism	Global and overview maps;Metabolism of other amino acids	ko01100//Metabolic pathways;ko00480//Glutathione metabolism	K07232;K07232	GO:0005737//cytoplasm;GO:0005802//trans-Golgi network;GO:0005829//cytosol	GO:0003839//gamma-glutamylcyclotransferase activity;GO:0005112//Notch binding;GO:0016829//lyase activity;GO:0061928//glutathione specific gamma-glutamylcyclotransferase activity	GO:0006751//glutathione catabolic process;GO:0010955//negative regulation of protein processing;GO:0022008//neurogenesis;GO:0045746//negative regulation of Notch signaling pathway;GO:0070059//intrinsic apoptotic signaling pathway in response to endoplasmic reticulum stress
ENSGALG00000028018	3	0	2	16	16	37	0.27	0	0.25	1.47	1.86	3.63	0.173333333	2.32	3.742503778	8.49E-05	0.033368914	RAB38	RAB38, member RAS oncogene family [Source:NCBI gene;Acc:428095]	-	-	-	-	GO:0005623//cell;GO:0005739//mitochondrion;GO:0005764//lysosome;GO:0005769//early endosome;GO:0005794//Golgi apparatus;GO:0005802//trans-Golgi network;GO:0012505//endomembrane system;GO:0016020//membrane;GO:0031982//vesicle;GO:0033162//melanosome membrane;GO:0042470//melanosome;GO:0044233//Mitochondria-associated ER Membrane;GO:0045335//phagocytic vesicle	GO:0003924//GTPase activity;GO:0005525//GTP binding;GO:0030742//GTP-dependent protein binding;GO:0035650//AP-1 adaptor complex binding;GO:0035651//AP-3 adaptor complex binding;GO:0036461//BLOC-2 complex binding	GO:0006886//intracellular protein transport;GO:0007005//mitochondrion organization;GO:0016192//vesicle-mediated transport;GO:0032438//melanosome organization;GO:0032482//Rab protein signal transduction;GO:0035646//endosome to melanosome transport;GO:0072657//protein localization to membrane;GO:0090383//phagosome acidification;GO:1903232//melanosome assembly
ENSGALG00000028982	791	387	441	284	162	170	27.6	17.9	21.43	9.98	7.2	6.37	22.31	7.85	-1.506925954	3.88E-05	0.021340063	CMPK2	cytidine/uridine monophosphate kinase 2 [Source:NCBI gene;Acc:421921]	Metabolism;Metabolism	Global and overview maps;Nucleotide metabolism	ko01100//Metabolic pathways;ko00240//Pyrimidine metabolism	K13809;K13809	GO:0005737//cytoplasm;GO:0005739//mitochondrion	GO:0004127//cytidylate kinase activity;GO:0004550//nucleoside diphosphate kinase activity;GO:0004798//thymidylate kinase activity;GO:0005524//ATP binding;GO:0009041//uridylate kinase activity;GO:0033862//UMP kinase activity;GO:0050145//nucleoside monophosphate kinase activity	GO:0006165//nucleoside diphosphate phosphorylation;GO:0006227//dUDP biosynthetic process;GO:0006233//dTDP biosynthetic process;GO:0006235//dTTP biosynthetic process;GO:0009142//nucleoside triphosphate biosynthetic process;GO:0046940//nucleoside monophosphate phosphorylation;GO:0071222//cellular response to lipopolysaccharide
ENSGALG00000031211	17	33	55	1	3	0	0.94	2.43	4.25	0.06	0.21	0	2.54	0.09	-4.818759685	2.37E-06	0.003438796	LBX2	ladybird homeobox 2 [Source:NCBI gene;Acc:431414]	-	-	-	-	GO:0005634//nucleus	GO:0003677//DNA binding;GO:0043565//sequence-specific DNA binding	GO:0006355//regulation of transcription, DNA-templated
ENSGALG00000032146	2	0	0	38	12	6	0.04	0	0	0.7	0.28	0.12	0.013333333	0.366666667	4.781359714	0.000179532	0.047466238	SLC4A5	solute carrier family 4 member 5 [Source:NCBI gene;Acc:425261]	Organismal Systems	Digestive system	ko04976//Bile secretion	K13857	GO:0005623//cell;GO:0016020//membrane;GO:0016021//integral component of membrane;GO:0016324//apical plasma membrane	GO:0005452//inorganic anion exchanger activity;GO:0008509//anion transmembrane transporter activity;GO:0008510//sodium:bicarbonate symporter activity	GO:0002064//epithelial cell development;GO:0003014//renal system process;GO:0003073//regulation of systemic arterial blood pressure;GO:0006811//ion transport;GO:0006820//anion transport;GO:0010468//regulation of gene expression;GO:0015698//inorganic anion transport;GO:0015701//bicarbonate transport;GO:0033326//cerebrospinal fluid secretion;GO:0035725//sodium ion transmembrane transport;GO:0048311…
ENSGALG00000032403	10	527	30	3	9	4	1.55	108.23	6.47	0.47	1.78	0.67	38.75	0.973333333	-5.315118537	1.83E-05	0.012149303	MHM2	male hypermethylated region 2 [Source:NCBI gene;Acc:110224118]	-	-	-	-	-	-	-
ENSGALG00000032619	1277	1655	1505	67	431	459	27.62	48.51	42.94	1.33	11.89	9.94	39.69	7.72	-2.36210281	7.44E-05	0.032772115	SYPL2	synaptophysin like 2 [Source:NCBI gene;Acc:100858920]	-	-	-	-	GO:0008021//synaptic vesicle;GO:0016020//membrane;GO:0016021//integral component of membrane;GO:0030672//synaptic vesicle membrane	GO:0017075//syntaxin-1 binding	-
ENSGALG00000033461	167	118	88	6	36	22	10.07	9.43	7.39	0.36	2.77	1.42	8.963333333	1.516666667	-2.563131305	8.30E-05	0.033368914	-	histamine N-methyltransferase-like [Source:NCBI gene;Acc:771456]	Metabolism;Metabolism	Global and overview maps;Amino acid metabolism	ko01100//Metabolic pathways;ko00340//Histidine metabolism	K22437;K22437	-	GO:0008168//methyltransferase activity;GO:0008170//N-methyltransferase activity;GO:0016740//transferase activity;GO:0030735//carnosine N-methyltransferase activity	GO:0032259//methylation;GO:0035498//carnosine metabolic process
ENSGALG00000035350	260	4	293	414	2415	7539	6.83	0.14	10.72	10.96	80.86	212.73	5.896666667	101.5166667	4.105673151	0.00018168	0.047466238	PMEL	premelanosome protein [Source:NCBI gene;Acc:396007]	-	-	-	-	GO:0005783//endoplasmic reticulum;GO:0005789//endoplasmic reticulum membrane;GO:0005794//Golgi apparatus;GO:0005887//integral component of plasma membrane;GO:0032585//multivesicular body membrane;GO:0042470//melanosome	GO:0042802//identical protein binding	GO:0032438//melanosome organization
ENSGALG00000037975	33	86	7	0	3	4	0.98	3.36	0.29	0	0.11	0.13	1.543333333	0.08	-4.269905883	9.94E-05	0.035186256	CA3B	carbonic anhydrase 3B [Source:NCBI gene;Acc:420209]	Metabolism;Metabolism	Global and overview maps;Energy metabolism	ko01100//Metabolic pathways;ko00910//Nitrogen metabolism	K01672;K01672	GO:0005737//cytoplasm	GO:0004089//carbonate dehydratase activity;GO:0008270//zinc ion binding;GO:0046872//metal ion binding	-
ENSGALG00000038022	1068	326	422	193	81	142	13	5.26	7.15	2.37	1.26	1.86	8.47	1.83	-2.210518321	3.02E-07	0.000801147	COL22A1	collagen type XXII alpha 1 chain [Source:NCBI gene;Acc:420315]	-	-	-	-	GO:0005615//extracellular space;GO:0031012//extracellular matrix	GO:0005201//extracellular matrix structural constituent	GO:0030198//extracellular matrix organization
ENSGALG00000038520	134	251	192	17	62	36	3.16	7.81	6.3	0.4	1.86	0.91	5.756666667	1.056666667	-2.445713337	4.31E-05	0.022557377	STRIP2	striatin interacting protein 2 [Source:NCBI gene;Acc:416676]	-	-	-	-	GO:0005737//cytoplasm;GO:0005829//cytosol	-	GO:0007010//cytoskeleton organization;GO:0008360//regulation of cell shape;GO:0016477//cell migration
ENSGALG00000039977	1696.74	4826.64	4993.2	43.64	376.34	492.18	16.3	61.47	66.81	0.42	4.61	5.08	48.19333333	3.37	-3.838013093	5.72E-07	0.001139313	MYH1B	Gallus gallus myosin, heavy chain 1G, skeletal muscle (similar to human myosin, heavy chain 1, skeletal muscle, adult) (MYH1G), mRNA. [Source:RefSeq mRNA;Acc:NM_001319016]	Human Diseases;Human Diseases;Cellular Processes	Infectious diseases;Infectious diseases;Cellular community - eukaryotes	ko05130//Pathogenic Escherichia coli infection;ko05132//Salmonella infection;ko04530//Tight junction	K10352;K10352;K10352	GO:0016459//myosin complex	GO:0000166//nucleotide binding;GO:0003774//motor activity;GO:0003779//actin binding;GO:0005515//protein binding;GO:0005524//ATP binding;GO:0051015//actin filament binding	-
ENSGALG00000045875	41	10	49	72	355	646	2.65	0.86	4.42	4.7	29.3	44.92	2.643333333	26.30666667	3.314998185	8.27E-06	0.006940772	PSCA	glycosylphosphatidylinositol anchored high density lipoprotein binding protein 1 [Source:NCBI gene;Acc:420302]	-	-	-	-	GO:0005886//plasma membrane;GO:0016020//membrane;GO:0031225//anchored component of membrane	GO:0033130//acetylcholine receptor binding	GO:0070373//negative regulation of ERK1 and ERK2 cascade;GO:0099601//regulation of neurotransmitter receptor activity
ENSGALG00000046632	39	19	30	3	0	4	1.16	0.75	1.24	0.09	0	0.13	1.05	0.073333333	-3.8397764	5.65E-06	0.006002951	-	ly6/PLAUR domain-containing protein 2-like [Source:NCBI gene;Acc:101747868]	-	-	-	-	GO:0005886//plasma membrane;GO:0016020//membrane;GO:0031225//anchored component of membrane	GO:0030550//acetylcholine receptor inhibitor activity	GO:2000272//negative regulation of signaling receptor activity
ENSGALG00000046823	125	78	60	31	20	12	8.31	6.87	5.55	2.07	1.69	0.86	6.91	1.54	-2.16575536	0.000160319	0.044824544	SNX22	sorting nexin 22 [Source:NCBI gene;Acc:769119]	-	-	-	-	-	GO:0035091//phosphatidylinositol binding	-
ENSGALG00000047591	6	1	10	51	63	93	0.24	0.05	0.55	2.02	3.16	3.93	0.28	3.036666667	3.438989821	4.98E-06	0.005665351	-	thymosin beta 4, Y-linked [Source:NCBI gene;Acc:770993]	Cellular Processes	Cell motility	ko04810//Regulation of actin cytoskeleton	K05764	GO:0005737//cytoplasm;GO:0005856//cytoskeleton	GO:0003779//actin binding;GO:0003785//actin monomer binding	GO:0007015//actin filament organization
ENSGALG00000047837	127.74	25.48	34.53	5.15	0	0	3.98	1.05	1.5	0.16	0	0	2.176666667	0.053333333	-5.350939182	1.80E-07	0.000718835	-	-	-	-	-	-	-	GO:0005525//GTP binding	-
ENSGALG00000048656	63	91	48	11	17	11	2.17	4.15	2.3	0.38	0.75	0.41	2.873333333	0.513333333	-2.484757518	7.61E-05	0.032772115	-	-	-	-	-	-	-	-	-
ENSGALG00000049504	350	240	120	59	62	28	12.41	11.57	5.93	2.04	2.85	1.11	9.97	2	-2.317593505	6.55E-06	0.006158243	-	solute carrier family 2, facilitated glucose transporter member 4-like [Source:NCBI gene;Acc:107049937]	Organismal Systems;Environmental Information Processing;Environmental Information Processing;Human Diseases;Organismal Systems;Human Diseases	Endocrine system;Signal transduction;Signal transduction;Endocrine and metabolic diseases;Endocrine system;Endocrine and metabolic diseases	ko04910//Insulin signaling pathway;ko04068//FoxO signaling pathway;ko04152//AMPK signaling pathway;ko04931//Insulin resistance;ko04920//Adipocytokine signaling pathway;ko04930//Type II diabetes mellitus	K07191;K07191;K07191;K07191;K07191;K07191	GO:0016020//membrane;GO:0016021//integral component of membrane	GO:0022857//transmembrane transporter activity	GO:0055085//transmembrane transport
ENSGALG00000052240	227	786	416	61	130	149	5.03	24.58	12.4	1.31	3.7	3.48	14.00333333	2.83	-2.306896327	3.80E-05	0.021340063	-	B-butyrophilin 1 [Source:NCBI gene;Acc:768783]	-	-	-	-	-	GO:0005515//protein binding	-
ENSGALG00000053046	1693	6135	3789	136	982	911	65.27	313.53	203.44	5.28	48.25	37.72	194.08	30.41666667	-2.673717492	0.000133712	0.041650321	-	-	-	-	-	-	-	GO:0005515//protein binding	-
ENSGALG00000054604	11	12	18	0	1	2	1.36	1.96	3.09	0	0.16	0.26	2.136666667	0.14	-3.931863124	0.00018038	0.047466238	-	-	Environmental Information Processing	Signal transduction	ko04020//Calcium signaling pathway	K23468	-	GO:0005509//calcium ion binding	-
ENSGALG00000054765	14	22	42	61	337	214	0.42	0.88	1.77	1.86	12.98	6.95	1.023333333	7.263333333	2.827355636	7.34E-05	0.032772115	-	-	Organismal Systems;Environmental Information Processing	Immune system;Signaling molecules and interaction	ko04611//Platelet activation;ko04512//ECM-receptor interaction	K06264;K06264	-	-	-
MSTRG.1963	23	60	45	351	357	226	0.2	0.69	0.55	3.07	3.96	2.11	0.48	3.046666667	2.666125354	2.97E-07	0.000801147	--	hypothetical protein llap_14489 [Limosa lapponica baueri]	-	-	-	-	-	-	-
MSTRG.2885	55	10	163	383.93	456	1009	1.16	0.28	4.8	8.17	12.28	22.89	2.08	14.44666667	2.796081219	0.000133951	0.041650321	K-CAM	B-cadherin [Gallus gallus]	Environmental Information Processing	Signaling molecules and interaction	ko04514//Cell adhesion molecules (CAMs)	K06796	-	-	-
MSTRG.8061	49.2	77.89	22.43	654.84	292.68	856.89	2.22	4.66	1.41	29.75	16.82	41.51	2.763333333	29.36	3.409370462	3.39E-11	2.70E-07	--	leucine-rich repeat extensin-like protein 5 [Aedes albopictus]	-	-	-	-	-	-	-
