# Supplementary material for: Visceral Peritoneum Hyperpigmentation in Chickens Is Associated with DCT Expression
Source: Animals (Basel). 2025 Oct 23;15(21):3076. doi: 10.3390/ani15213076 (PMC12607967; doi:10.3390/ani15213076)
Supplement: Supplementary file 1 [file animals-15-03076-s001.zip › Table S5.xls]

## Sheet: Normal
Marker genes used for cell type annotation
	p_val	avg_log2FC	pct.1	pct.2	p_val_adj	cluster	gene
FMOD	0	2.44735	0.887	0.185	0	0	FMOD
CHRM3	0	2.17688	0.827	0.108	0	0	CHRM3
COL11A1	0	2.09809	0.997	0.438	0	0	COL11A1
VIPR2	0	1.99261	0.86	0.115	0	0	VIPR2
PDGFC	0	1.85761	0.822	0.143	0	0	PDGFC
TNMD	6.45436e-307	2.31649	0.865	0.193	1.31391e-302	0	TNMD
CCDC3	3.34086e-304	1.85293	0.876	0.21	6.80099e-300	0	CCDC3
COL12A1	6.52693e-300	2.38592	1	0.506	1.32869e-295	0	COL12A1
THBS2	1.20315e-299	2.45206	0.961	0.345	2.44926e-295	0	THBS2
ROBO2	2.61401e-297	2.64932	0.627	0.06	5.32134e-293	0	ROBO2
SGCZ	7.87392e-288	1.82172	0.497	0.02	1.60289e-283	0	SGCZ
FAT3	5.51771e-284	1.57624	0.686	0.088	1.12324e-279	0	FAT3
PRELP	2.9584e-281	2.22711	0.984	0.538	6.02241e-277	0	PRELP
THBS4	8.07878e-278	1.16488	0.573	0.045	1.6446e-273	0	THBS4
ANGPTL5	1.19506e-266	1.73146	0.863	0.234	2.43278e-262	0	ANGPTL5
SPON2	1.29339e-262	3.09899	0.904	0.321	2.63295e-258	0	SPON2
FOXP2	1.00054e-259	2.16308	0.976	0.446	2.03681e-255	0	FOXP2
COL25A1	2.0675e-251	1.84937	0.588	0.065	4.20881e-247	0	COL25A1
FNDC1	9.92638e-248	1.85604	0.939	0.365	2.02071e-243	0	FNDC1
ERG	2.77285e-246	1.385	0.77	0.156	5.64468e-242	0	ERG
LTBP1	4.6483e-228	1.57108	0.958	0.399	9.46254e-224	0	LTBP1
LTBP2	7.32459e-228	1.2232	0.639	0.099	1.49107e-223	0	LTBP2
GLRX	8.83948e-228	1.23536	0.635	0.102	1.79945e-223	0	GLRX
ARHGEF28	2.31846e-227	1.44095	0.759	0.174	4.7197e-223	0	ARHGEF28
CCN3	2.2049e-223	2.02563	0.526	0.057	4.48851e-219	0	CCN3
MXRA8	1.49595e-221	1.53448	0.98	0.589	3.0453e-217	0	MXRA8
PPFIBP2	1.62448e-214	1.3976	0.854	0.279	3.30695e-210	0	PPFIBP2
EPHA7	8.11153e-213	1.23516	0.534	0.064	1.65126e-208	0	EPHA7
ECRG4	1.29817e-206	1.40265	0.997	0.713	2.64269e-202	0	ECRG4
ITGB8	7.90616e-205	1.2201	0.632	0.114	1.60946e-200	0	ITGB8
LGR5	5.01394e-204	1.15539	0.443	0.036	1.02069e-199	0	LGR5
KCNQ5	5.6734e-204	1.84316	0.931	0.389	1.15493e-199	0	KCNQ5
GREM1	8.62388e-197	1.36715	0.531	0.073	1.75556e-192	0	GREM1
COL16A1	4.4252e-194	1.27957	0.981	0.599	9.00837e-190	0	COL16A1
ENSGALG00010024266	2.12888e-191	1.14764	0.429	0.038	4.33375e-187	0	ENSGALG00010024266
ENSGALG00010010757	4.90893e-191	1.27762	0.38	0.024	9.99311e-187	0	ENSGALG00010010757
CPXM2	4.80659e-190	1.2356	0.593	0.107	9.78479e-186	0	CPXM2
PTPRK	4.3573e-189	1.55089	0.788	0.244	8.87015e-185	0	PTPRK
EEF1A1	5.6998e-186	0.704902	1	0.992	1.16031e-181	0	EEF1A1
OSTN	5.97916e-184	2.11294	0.381	0.026	1.21718e-179	0	OSTN
PITX2	8.82795e-183	1.13343	0.947	0.375	1.7971e-178	0	PITX2
CACNA1G	1.73999e-177	1.00321	0.52	0.083	3.54209e-173	0	CACNA1G
FAM180A	3.68756e-176	0.951039	0.601	0.116	7.50676e-172	0	FAM180A
ITGA11	9.19603e-176	1.28652	0.849	0.317	1.87204e-171	0	ITGA11
CHAD	2.15234e-175	1.70993	0.957	0.555	4.38151e-171	0	CHAD
FHL2	1.4639e-170	0.884072	0.377	0.032	2.98006e-166	0	FHL2
CRISPLD2	7.9482e-170	1.27236	0.958	0.491	1.61801e-165	0	CRISPLD2
MKX	1.17059e-168	0.887871	0.581	0.115	2.38297e-164	0	MKX
CPE	2.37714e-168	1.33477	0.883	0.38	4.83914e-164	0	CPE
FGF2	3.62854e-168	0.953222	0.621	0.14	7.38663e-164	0	FGF2
CCNI	8.8671e-166	1.18514	0.982	0.755	1.80508e-161	0	CCNI
BMPER	1.35103e-162	1.11308	0.491	0.081	2.7503e-158	0	BMPER
COL8A2	4.58724e-162	0.917234	0.658	0.156	9.33825e-158	0	COL8A2
CCN2	3.02593e-161	1.80077	0.72	0.231	6.15989e-157	0	CCN2
AUTS2	1.94805e-160	1.17609	0.919	0.424	3.96564e-156	0	AUTS2
PPP3CA	5.08534e-158	1.22577	0.943	0.504	1.03522e-153	0	PPP3CA
THBS1	1.90454e-156	1.99735	0.927	0.584	3.87707e-152	0	THBS1
KCNF1	2.85112e-155	0.602169	0.261	0.006	5.80402e-151	0	KCNF1
TOX3	2.66091e-152	1.06443	0.416	0.056	5.41682e-148	0	TOX3
CTSK	2.86743e-152	1.0363	0.997	0.79	5.83722e-148	0	CTSK
EMILIN3	2.87436e-152	0.586614	0.305	0.018	5.85134e-148	0	EMILIN3
FIBIN	1.1791e-150	1.29202	0.699	0.224	2.4003e-146	0	FIBIN
MYLK	1.44429e-150	0.928884	0.891	0.323	2.94014e-146	0	MYLK
CHODL	3.30878e-150	0.899693	0.369	0.038	6.73569e-146	0	CHODL
ENSGALG00010002484	1.02781e-148	0.818042	0.511	0.097	2.09231e-144	0	ENSGALG00010002484
MYOC	3.31371e-148	1.17128	0.45	0.073	6.74572e-144	0	MYOC
DSTN	3.1834e-147	0.88041	0.989	0.84	6.48044e-143	0	DSTN
IRAG1	8.92273e-143	1.05423	0.538	0.118	1.8164e-138	0	IRAG1
RSPO3	1.00006e-142	1.08796	0.476	0.087	2.03582e-138	0	RSPO3
CD109	1.85808e-141	0.816166	0.546	0.12	3.78249e-137	0	CD109
ENSGALG00010022982	1.31414e-140	0.961319	0.276	0.015	2.6752e-136	0	ENSGALG00010022982
CALCR	2.96086e-136	0.795835	0.287	0.019	6.02742e-132	0	CALCR
FBN2	2.52697e-133	0.913162	0.613	0.165	5.14415e-129	0	FBN2
STRBP	1.53649e-132	0.706962	0.4	0.058	3.12783e-128	0	STRBP
RPL3	5.01095e-132	0.67644	0.996	0.948	1.02008e-127	0	RPL3
STXBP5L	3.48664e-131	0.948934	0.376	0.053	7.09775e-127	0	STXBP5L
TIMP2	3.95378e-130	0.810116	0.999	0.875	8.04871e-126	0	TIMP2
EGLN1	3.65725e-129	1.02538	0.966	0.72	7.44507e-125	0	EGLN1
VSNL1	1.63955e-128	0.935097	0.558	0.146	3.33763e-124	0	VSNL1
NRN1	2.08469e-126	0.843153	0.885	0.33	4.2438e-122	0	NRN1
FAM180B	7.14647e-124	0.903784	0.558	0.15	1.45481e-119	0	FAM180B
CILP	6.77419e-123	1.01587	0.728	0.255	1.37902e-118	0	CILP
ESR1	1.24003e-122	0.885992	0.454	0.093	2.52433e-118	0	ESR1
ENSGALG00010000588	1.21825e-121	0.442591	1	0.993	2.47998e-117	0	ENSGALG00010000588
KCND2	6.11375e-121	1.48948	0.333	0.044	1.24458e-116	0	KCND2
PTN	9.97901e-121	1.1277	0.445	0.09	2.03143e-116	0	PTN
PDGFRL	5.77216e-119	0.892961	0.837	0.38	1.17504e-114	0	PDGFRL
MPP1	1.50773e-118	0.824254	0.516	0.128	3.06929e-114	0	MPP1
LGALS1A	2.04971e-118	0.85944	0.98	0.622	4.17259e-114	0	LGALS1A
MYO1D	3.56616e-117	0.853837	0.823	0.365	7.25963e-113	0	MYO1D
GATA6	4.95422e-117	0.817259	0.6	0.179	1.00853e-112	0	GATA6
RPS24	4.99456e-116	0.556371	1	0.978	1.01674e-111	0	RPS24
ENSGALG00010020062	7.66652e-116	0.795058	0.426	0.086	1.56067e-111	0	ENSGALG00010020062
ACTG1.1	6.55236e-115	0.771294	1	0.981	1.33386e-110	0	ACTG1.1
OLFML2B	1.27618e-114	0.947787	0.922	0.512	2.59792e-110	0	OLFML2B
RPLP1	1.85211e-113	0.477042	0.999	0.989	3.77033e-109	0	RPLP1
ITGA2	2.1351e-113	0.583127	0.26	0.022	4.34643e-109	0	ITGA2
CDK2AP1	6.96047e-113	0.76515	0.693	0.243	1.41694e-108	0	CDK2AP1
ZNF521	9.12622e-112	0.981819	0.958	0.652	1.85782e-107	0	ZNF521
ENSGALG00010021949	1.93959e-111	0.642416	0.377	0.066	3.94842e-107	0	ENSGALG00010021949
SYNJ2	2.31854e-110	0.823377	0.633	0.204	4.71985e-106	0	SYNJ2
VPS50	2.34006e-110	0.829869	0.546	0.157	4.76365e-106	0	VPS50
NPR2	1.75691e-109	0.643944	0.406	0.08	3.57654e-105	0	NPR2
SFRP2	4.56393e-109	1.01442	0.813	0.364	9.29079e-105	0	SFRP2
ENSGALG00010023649	3.05072e-104	0.655725	0.261	0.027	6.21034e-100	0	ENSGALG00010023649
ENSGALG00010006298	9.03995e-104	0.72307	0.42	0.09	1.84026e-99	0	ENSGALG00010006298
MFAP2	1.91014e-103	0.896107	0.714	0.292	3.88847e-99	0	MFAP2
FHOD3	1.90304e-102	0.830828	0.664	0.233	3.87401e-98	0	FHOD3
PKD1	1.81504e-101	0.755419	0.991	0.785	3.69488e-97	0	PKD1
C1QTNF8	8.35656e-101	0.593211	0.307	0.044	1.70115e-96	0	C1QTNF8
CACNA1C	2.0106e-100	0.74642	0.856	0.377	4.09299e-96	0	CACNA1C
NFATC2	6.22341e-100	1.33571	0.763	0.373	1.2669e-95	0	NFATC2
PI15	9.21658e-100	0.867778	0.403	0.088	1.87622e-95	0	PI15
TSPAN7	1.55282e-99	0.818864	0.663	0.237	3.16108e-95	0	TSPAN7
OGN	1.56834e-99	0.876517	0.993	0.687	3.19268e-95	0	OGN
ANXA5	2.46191e-99	0.756382	0.954	0.702	5.01171e-95	0	ANXA5
PLS3	6.91005e-99	0.832942	0.838	0.429	1.40668e-94	0	PLS3
PTHLH	1.74267e-97	0.728617	0.352	0.068	3.54755e-93	0	PTHLH
DKK3	4.47739e-97	0.665776	0.925	0.475	9.11462e-93	0	DKK3
INHBB	2.95704e-95	0.490748	0.276	0.036	6.01965e-91	0	INHBB
CP	3.85546e-95	0.586747	0.279	0.038	7.84856e-91	0	CP
ENSGALG00010006785	1.26717e-94	0.574479	0.327	0.058	2.57958e-90	0	ENSGALG00010006785
IL-17D	8.0697e-94	0.563454	0.46	0.116	1.64275e-89	0	IL-17D
ENSGALG00010024289	1.01134e-93	0.551091	0.31	0.05	2.05878e-89	0	ENSGALG00010024289
FMN2	1.18197e-93	0.928441	0.427	0.11	2.40614e-89	0	FMN2
ENSGALG00010010132	1.30515e-93	0.834611	0.344	0.066	2.6569e-89	0	ENSGALG00010010132
SYNM	2.30298e-93	0.817558	0.751	0.345	4.68818e-89	0	SYNM
MYOF	3.58927e-93	0.781688	0.883	0.471	7.30667e-89	0	MYOF
ADCY2	5.92087e-93	0.660266	0.438	0.108	1.20531e-88	0	ADCY2
PTPN14	2.8873e-91	0.810604	0.605	0.225	5.87767e-87	0	PTPN14
YAP1	3.64647e-91	0.801068	0.945	0.627	7.42312e-87	0	YAP1
COL13A1	4.19445e-91	0.510759	0.264	0.035	8.53863e-87	0	COL13A1
SCARF2	8.0194e-91	0.704705	0.699	0.287	1.63251e-86	0	SCARF2
TSC22D1	1.07284e-90	1.07493	0.739	0.367	2.18397e-86	0	TSC22D1
CTTNBP2	5.8769e-90	0.590472	0.472	0.13	1.19636e-85	0	CTTNBP2
AEBP1	9.26583e-90	0.709024	0.991	0.729	1.88625e-85	0	AEBP1
FHL1	5.51308e-89	1.05242	0.78	0.396	1.1223e-84	0	FHL1
INHBA	1.75877e-88	0.713328	0.296	0.048	3.58032e-84	0	INHBA
AKR1B1	7.57867e-88	0.695127	0.798	0.393	1.54279e-83	0	AKR1B1
SOBP	8.71665e-88	0.751891	0.64	0.252	1.77445e-83	0	SOBP
CYR61	2.05953e-87	1.39819	0.825	0.511	4.19259e-83	0	CYR61
KANK1	4.84641e-87	0.727567	0.584	0.217	9.86584e-83	0	KANK1
CDKL2	1.53386e-85	0.60572	0.28	0.045	3.12248e-81	0	CDKL2
SLC8A3	1.62157e-85	0.57738	0.353	0.077	3.30103e-81	0	SLC8A3
CCDC50	5.00276e-85	0.734492	0.796	0.405	1.01841e-80	0	CCDC50
TIAM2	8.69304e-85	0.735629	0.52	0.17	1.76964e-80	0	TIAM2
HOPX	9.18761e-85	0.56321	0.412	0.103	1.87032e-80	0	HOPX
OXCT1	1.45916e-84	0.695499	0.589	0.221	2.97042e-80	0	OXCT1
GARRE1	6.69864e-84	0.639355	0.574	0.204	1.36364e-79	0	GARRE1
METRNL	1.31562e-83	0.896476	0.875	0.539	2.67821e-79	0	METRNL
GOLIM4	1.72514e-83	0.751636	0.934	0.65	3.51187e-79	0	GOLIM4
CENPX	6.0084e-83	0.539952	0.434	0.121	1.22313e-78	0	CENPX
ENSGALG00010029516	1.2379e-82	0.772142	0.889	0.501	2.51998e-78	0	ENSGALG00010029516
ENSGALG00010014314	2.63509e-82	0.676869	0.395	0.1	5.36425e-78	0	ENSGALG00010014314
NANOS1	4.1907e-81	0.581658	0.342	0.076	8.53102e-77	0	NANOS1
ENSGALG00010016487	8.70851e-81	0.980349	0.578	0.235	1.77279e-76	0	ENSGALG00010016487
MMP16	1.44133e-80	0.78544	0.736	0.34	2.93411e-76	0	MMP16
BCL2L10	2.20531e-80	0.90606	0.77	0.408	4.48934e-76	0	BCL2L10
TMEM204	6.07762e-80	0.551132	0.484	0.15	1.23722e-75	0	TMEM204
MGP	6.09469e-80	1.23395	0.92	0.69	1.2407e-75	0	MGP
TCEA3	9.07599e-80	0.45953	0.318	0.065	1.8476e-75	0	TCEA3
HPGDS	1.60068e-79	0.531121	0.294	0.054	3.25851e-75	0	HPGDS
FSTL3	2.30455e-79	0.748208	0.751	0.35	4.69138e-75	0	FSTL3
HHIPL1	5.28442e-79	0.560142	0.392	0.103	1.07575e-74	0	HHIPL1
C1QTNF5	6.6559e-79	0.676442	0.861	0.487	1.35494e-74	0	C1QTNF5
RPS8	7.31016e-79	0.382195	1	0.988	1.48813e-74	0	RPS8
CCDC80	1.60556e-78	0.724009	0.993	0.745	3.26844e-74	0	CCDC80
BGN	2.42829e-78	0.808237	0.751	0.356	4.94328e-74	0	BGN
FGF12	3.55836e-78	0.488893	0.278	0.048	7.24375e-74	0	FGF12
NKD1	9.61895e-78	0.62402	0.423	0.12	1.95813e-73	0	NKD1
PDGFA	1.79972e-77	0.7304	0.631	0.255	3.66369e-73	0	PDGFA
EEF1B2	2.3495e-77	0.561578	0.996	0.933	4.78287e-73	0	EEF1B2
MTSS2	3.26964e-77	0.583039	0.567	0.208	6.656e-73	0	MTSS2
TMEM200A	3.22451e-76	0.616639	0.431	0.13	6.56414e-72	0	TMEM200A
GRID1	5.76419e-76	0.998561	0.45	0.14	1.17342e-71	0	GRID1
SCARA3	6.55841e-76	0.669891	0.567	0.218	1.3351e-71	0	SCARA3
ZFHX3	1.61414e-75	0.710937	0.888	0.561	3.2859e-71	0	ZFHX3
CSRP1	1.64731e-75	0.538184	0.895	0.465	3.35344e-71	0	CSRP1
RBFOX2	1.17186e-74	0.679519	0.965	0.768	2.38556e-70	0	RBFOX2
BOC	1.71591e-74	0.591137	0.565	0.212	3.49308e-70	0	BOC
NTRK2	2.20665e-74	0.774273	0.418	0.122	4.49207e-70	0	NTRK2
ENSGALG00010003937	6.34025e-74	0.634938	0.644	0.284	1.29068e-69	0	ENSGALG00010003937
ROBO1	1.14431e-73	1.086	0.787	0.44	2.32947e-69	0	ROBO1
FHIP1A	1.17861e-73	0.423358	0.255	0.044	2.39929e-69	0	FHIP1A
ELMO1	1.37638e-73	0.711383	0.83	0.466	2.80191e-69	0	ELMO1
CAP2	2.1278e-73	0.504046	0.313	0.068	4.33157e-69	0	CAP2
OC3	6.85209e-73	1.12887	0.718	0.358	1.39488e-68	0	OC3
ATP6AP1	1.06596e-72	0.650898	0.678	0.311	2.16998e-68	0	ATP6AP1
CAMK1D	1.16822e-72	0.71671	0.697	0.32	2.37815e-68	0	CAMK1D
ENSGALG00010029376	1.40045e-72	0.622366	0.796	0.438	2.8509e-68	0	ENSGALG00010029376
RPL37A	3.21913e-72	0.384413	0.997	0.983	6.55319e-68	0	RPL37A
CCDC85C	3.61236e-72	0.439767	0.361	0.091	7.35368e-68	0	CCDC85C
ENSGALG00010023353	5.66509e-72	0.661324	0.787	0.406	1.15324e-67	0	ENSGALG00010023353
RFLNB	2.42128e-71	0.456214	0.496	0.171	4.929e-67	0	RFLNB
DLG1	3.47579e-71	0.66707	0.605	0.254	7.07567e-67	0	DLG1
CD99	2.47455e-70	0.577113	0.997	0.862	5.03744e-66	0	CD99
BANP	3.22149e-70	0.822117	0.558	0.233	6.55798e-66	0	BANP
EEF1D	5.65114e-69	0.473273	0.995	0.917	1.1504e-64	0	EEF1D
LPAR1	6.1965e-69	0.5934	0.623	0.263	1.26142e-64	0	LPAR1
RPS3A	2.58988e-68	0.376841	0.997	0.977	5.27221e-64	0	RPS3A
ABI3BP	5.67409e-68	0.711363	0.813	0.421	1.15507e-63	0	ABI3BP
FOXP4	6.69597e-68	0.605448	0.621	0.258	1.3631e-63	0	FOXP4
BTG1	8.08962e-68	0.652232	0.974	0.819	1.6468e-63	0	BTG1
BDKRB1	2.55201e-67	0.584755	0.406	0.122	5.19514e-63	0	BDKRB1
FLRT2	3.45599e-67	0.72552	0.803	0.444	7.03537e-63	0	FLRT2
PALM2AKAP2.1	3.98518e-67	0.42096	0.283	0.06	8.11263e-63	0	PALM2AKAP2.1
FGFR1	6.09483e-67	0.642195	0.774	0.427	1.24072e-62	0	FGFR1
WFDC1	1.66347e-66	0.610583	0.523	0.2	3.38632e-62	0	WFDC1
HOXC10	3.05933e-66	0.503927	0.367	0.105	6.22788e-62	0	HOXC10
IL17RD	5.97834e-65	0.419867	0.307	0.074	1.21701e-60	0	IL17RD
NFIX	1.98837e-64	0.634697	0.726	0.378	4.04773e-60	0	NFIX
CRELD1	1.11058e-63	0.478337	0.392	0.12	2.2608e-59	0	CRELD1
MAP2	1.73009e-63	0.68056	0.454	0.156	3.52195e-59	0	MAP2
PABIR3	2.10369e-63	0.545676	0.513	0.203	4.28248e-59	0	PABIR3
ASAP1	2.11146e-63	0.669309	0.627	0.285	4.29829e-59	0	ASAP1
EDIL3	3.16134e-63	0.610432	0.586	0.247	6.43554e-59	0	EDIL3
ATRNL1	3.17428e-63	0.838515	0.759	0.433	6.46187e-59	0	ATRNL1
FAP	5.58109e-63	0.621618	0.818	0.468	1.13614e-58	0	FAP
TLE5	7.5031e-63	0.529604	0.697	0.337	1.52741e-58	0	TLE5
PDGFD	1.38303e-62	0.560757	0.821	0.432	2.81544e-58	0	PDGFD
BCL2	1.57389e-62	0.595993	0.838	0.507	3.20398e-58	0	BCL2
TPT1	3.78528e-62	0.363984	0.999	0.982	7.7057e-58	0	TPT1
OLFM3	3.87582e-62	0.615254	0.69	0.345	7.89001e-58	0	OLFM3
ITGB5	6.40761e-62	0.567856	0.635	0.289	1.3044e-57	0	ITGB5
RPS3	1.96532e-61	0.417207	1	0.952	4.00079e-57	0	RPS3
CMTM4	2.70655e-61	0.613549	0.605	0.273	5.50972e-57	0	CMTM4
SEMA6D	3.55131e-61	0.559346	0.633	0.296	7.2294e-57	0	SEMA6D
RUNX1T1	1.85018e-60	0.708103	0.794	0.457	3.76642e-56	0	RUNX1T1
PTPN21	3.77028e-60	0.603252	0.687	0.352	7.67516e-56	0	PTPN21
VSTM4	5.93532e-60	0.495676	0.301	0.079	1.20825e-55	0	VSTM4
RPL8	8.48815e-60	0.37905	0.999	0.969	1.72793e-55	0	RPL8
RPL9	1.10284e-59	0.369746	0.996	0.967	2.24505e-55	0	RPL9
IGFBP4	1.68775e-59	0.639281	0.887	0.529	3.43576e-55	0	IGFBP4
MBNL2	4.66109e-59	0.630789	0.922	0.677	9.48858e-55	0	MBNL2
HSPB1	1.43785e-58	0.565699	0.872	0.561	2.92704e-54	0	HSPB1
MYL9	2.54743e-58	0.320086	0.873	0.486	5.18581e-54	0	MYL9
DHRS7	2.60976e-58	0.616625	0.829	0.514	5.31269e-54	0	DHRS7
CPEB4	2.6306e-58	0.522741	0.411	0.142	5.35512e-54	0	CPEB4
FAT1	6.31254e-58	0.550373	0.677	0.321	1.28504e-53	0	FAT1
ETNK1	9.3941e-58	0.50579	0.565	0.243	1.91236e-53	0	ETNK1
RASGRF2	1.11072e-57	0.438455	0.263	0.061	2.26109e-53	0	RASGRF2
URM1	1.88398e-57	0.508261	0.935	0.693	3.83522e-53	0	URM1
APPL2	3.17774e-57	0.560834	0.602	0.281	6.46893e-53	0	APPL2
NEXN	3.91194e-57	0.502369	0.309	0.084	7.96354e-53	0	NEXN
ITGA9	4.55157e-57	0.750704	0.726	0.405	9.26564e-53	0	ITGA9
ENSGALG00010002894	5.02058e-57	0.494267	0.518	0.212	1.02204e-52	0	ENSGALG00010002894
COL14A1	7.67473e-57	0.510189	0.601	0.266	1.56235e-52	0	COL14A1
RCAN1	9.98214e-57	0.468235	0.317	0.088	2.03206e-52	0	RCAN1
TWSG1	2.05479e-56	0.512684	0.596	0.27	4.18293e-52	0	TWSG1
STK38L	3.2224e-56	0.556478	0.582	0.262	6.55983e-52	0	STK38L
RPS7	3.49611e-56	0.356085	0.999	0.966	7.11702e-52	0	RPS7
COLEC10	3.89055e-56	0.375722	0.26	0.059	7.91999e-52	0	COLEC10
HOXA10	5.51671e-56	0.481481	0.42	0.151	1.12304e-51	0	HOXA10
TOMM7	1.8424e-55	0.487417	0.978	0.832	3.75057e-51	0	TOMM7
ARL6IP5	2.56633e-55	0.531609	0.721	0.387	5.22429e-51	0	ARL6IP5
CLEC3B	2.88798e-55	0.544702	0.961	0.711	5.87906e-51	0	CLEC3B
RPL10A	3.4047e-55	0.363894	0.993	0.963	6.93095e-51	0	RPL10A
TGM2	4.33364e-55	0.768969	0.52	0.222	8.82199e-51	0	TGM2
RPL7	5.1593e-55	0.375012	0.995	0.958	1.05028e-50	0	RPL7
RPL39L	6.9288e-55	0.33407	0.997	0.98	1.4105e-50	0	RPL39L
RPL26L1	8.0606e-55	0.376628	0.996	0.96	1.6409e-50	0	RPL26L1
PCDH11X	1.19644e-54	0.802868	0.337	0.107	2.4356e-50	0	PCDH11X
KAZALD1	1.27073e-54	0.519948	0.643	0.301	2.58682e-50	0	KAZALD1
GALNT11	3.66091e-54	0.536542	0.453	0.178	7.45251e-50	0	GALNT11
GRIN2A	4.35501e-54	0.635212	0.349	0.115	8.86549e-50	0	GRIN2A
SRP14	1.39257e-53	0.588448	0.496	0.211	2.83485e-49	0	SRP14
SRPK2	1.66065e-53	0.650598	0.718	0.402	3.38059e-49	0	SRPK2
SERF1B	2.18879e-53	0.640552	0.88	0.622	4.45573e-49	0	SERF1B
ZMIZ1	4.46888e-53	0.709119	0.969	0.809	9.0973e-49	0	ZMIZ1
TAFA5	4.95016e-53	0.639298	0.323	0.099	1.0077e-48	0	TAFA5
IL11RA	6.44799e-53	0.388437	0.325	0.098	1.31262e-48	0	IL11RA
MEIS1	6.55256e-53	0.59731	0.961	0.662	1.3339e-48	0	MEIS1
AOX1	7.39441e-53	0.605073	0.538	0.236	1.50528e-48	0	AOX1
SNX9	2.51189e-52	0.530016	0.739	0.399	5.11346e-48	0	SNX9
CADM3	2.58072e-52	0.620503	0.826	0.471	5.25357e-48	0	CADM3
LUM	3.49961e-52	0.578258	0.907	0.583	7.12415e-48	0	LUM
CPZ	4.90449e-52	0.39823	0.348	0.11	9.98407e-48	0	CPZ
RPL11	1.12648e-51	0.343733	1	0.972	2.29317e-47	0	RPL11
RPS14	1.52348e-51	0.312622	0.997	0.974	3.10134e-47	0	RPS14
WTIP	1.01472e-50	0.532781	0.577	0.273	2.06566e-46	0	WTIP
MAP3K20	1.02422e-50	0.538073	0.806	0.497	2.08501e-46	0	MAP3K20
ENSGALG00010008935	2.24282e-50	0.638927	0.842	0.531	4.56571e-46	0	ENSGALG00010008935
RPL34	2.25973e-50	0.289902	0.997	0.981	4.60013e-46	0	RPL34
ITGB1BP3	3.18789e-50	0.420851	0.972	0.842	6.48959e-46	0	ITGB1BP3
SAMD11	3.44059e-50	0.385348	0.291	0.083	7.00401e-46	0	SAMD11
SLC1A2	3.95869e-50	0.455288	0.423	0.155	8.05871e-46	0	SLC1A2
PPIC	6.97777e-50	0.5039	0.796	0.462	1.42046e-45	0	PPIC
PDE4D	9.05513e-50	0.47078	0.379	0.135	1.84335e-45	0	PDE4D
REM1	1.19911e-49	0.471247	0.275	0.076	2.44103e-45	0	REM1
ADAMTS3	1.69868e-49	0.560596	0.422	0.162	3.45801e-45	0	ADAMTS3
SLC16A10	2.43484e-49	0.543596	0.449	0.183	4.9566e-45	0	SLC16A10
DNM3	2.92502e-49	0.399334	0.396	0.144	5.95445e-45	0	DNM3
RPS13	5.10202e-49	0.364558	0.996	0.947	1.03862e-44	0	RPS13
ADAMTSL3	5.13867e-49	0.47405	0.699	0.357	1.04608e-44	0	ADAMTSL3
PRLR	6.19361e-49	0.371196	0.275	0.077	1.26083e-44	0	PRLR
ENSGALG00010007082	8.9495e-49	0.424901	0.376	0.135	1.82185e-44	0	ENSGALG00010007082
ENSGALG00010020927	1.02469e-48	0.432046	0.623	0.302	2.08595e-44	0	ENSGALG00010020927
RPL19	1.0456e-48	0.32917	0.997	0.975	2.12853e-44	0	RPL19
ENSGALG00010023425	1.4715e-48	0.411001	0.477	0.193	2.99554e-44	0	ENSGALG00010023425
MYO1E	1.74945e-48	0.427659	0.434	0.168	3.56135e-44	0	MYO1E
RPL21	1.76898e-48	0.30047	1	0.983	3.60111e-44	0	RPL21
CASD1	2.17591e-48	0.480131	0.464	0.189	4.4295e-44	0	CASD1
GNAS	4.20453e-48	0.538437	0.927	0.689	8.55917e-44	0	GNAS
ENSGALG00010013071	5.42621e-48	0.716869	0.83	0.528	1.10461e-43	0	ENSGALG00010013071
SH3BP4	9.70973e-48	0.432658	0.426	0.167	1.97661e-43	0	SH3BP4
NFATC1	9.96571e-48	0.58391	0.849	0.579	2.02872e-43	0	NFATC1
MAB21L2	2.11121e-47	0.480831	0.402	0.154	4.29779e-43	0	MAB21L2
CLIC4	2.33496e-47	0.526226	0.894	0.645	4.75328e-43	0	CLIC4
ENSGALG00010015382	2.643e-47	0.903902	0.345	0.128	5.38036e-43	0	ENSGALG00010015382
RFTN2	3.05518e-47	0.41749	0.398	0.15	6.21943e-43	0	RFTN2
TSPAN6	5.55445e-47	0.434218	0.554	0.255	1.13072e-42	0	TSPAN6
KLHL29	5.96268e-47	0.563979	0.449	0.187	1.21382e-42	0	KLHL29
AOX2	7.2745e-47	0.604427	0.403	0.159	1.48087e-42	0	AOX2
EIF3E	1.0145e-46	0.482361	0.915	0.685	2.06521e-42	0	EIF3E
NPTN	1.51315e-46	0.516215	0.678	0.368	3.08032e-42	0	NPTN
RPS15A	2.84888e-46	0.31024	1	0.972	5.79946e-42	0	RPS15A
CDKN1B	3.77532e-46	0.585684	0.833	0.554	7.68542e-42	0	CDKN1B
BBS9	3.82129e-46	0.765181	0.376	0.147	7.77899e-42	0	BBS9
DOCK4	9.02301e-46	0.534745	0.519	0.242	1.83681e-41	0	DOCK4
PACSIN3	1.0031e-45	0.306616	0.276	0.08	2.042e-41	0	PACSIN3
ENSGALG00010015643	1.12582e-45	0.392529	0.376	0.138	2.29184e-41	0	ENSGALG00010015643
SKI	1.46408e-45	0.481627	0.982	0.849	2.98042e-41	0	SKI
RPL15	1.56107e-45	0.306723	0.997	0.979	3.17786e-41	0	RPL15
RPL32	1.81574e-45	0.300685	0.999	0.974	3.6963e-41	0	RPL32
ENSGALG00010024433	4.04286e-45	0.373891	0.698	0.368	8.23006e-41	0	ENSGALG00010024433
BCAP29	4.89882e-45	0.416069	0.601	0.299	9.97254e-41	0	BCAP29
SSPN	4.97107e-45	0.399918	0.647	0.326	1.01196e-40	0	SSPN
ENSGALG00010026410	5.30357e-45	0.43027	0.999	0.703	1.07965e-40	0	ENSGALG00010026410
RAI14	5.37037e-45	0.530255	0.67	0.362	1.09325e-40	0	RAI14
DECR1	5.43322e-45	0.382037	0.466	0.202	1.10604e-40	0	DECR1
PBX1	6.59528e-45	0.49072	0.943	0.689	1.3426e-40	0	PBX1
TMEM119	6.85534e-45	0.538653	0.829	0.532	1.39554e-40	0	TMEM119
PIK3C2G	7.43272e-45	0.579279	0.402	0.166	1.51308e-40	0	PIK3C2G
PALM	9.43892e-45	0.340661	0.412	0.158	1.92148e-40	0	PALM
HDAC9	4.13866e-44	0.728073	0.422	0.183	8.42508e-40	0	HDAC9
RAB3IL1	5.47242e-44	0.414169	0.509	0.23	1.11402e-39	0	RAB3IL1
DST	1.3798e-43	0.427824	0.996	0.884	2.80886e-39	0	DST
ENSGALG00010028201	1.5755e-43	0.517325	0.775	0.464	3.20724e-39	0	ENSGALG00010028201
LRIG3	1.60191e-43	0.48116	0.507	0.233	3.261e-39	0	LRIG3
CACNA2D1	2.2345e-43	0.58675	0.853	0.594	4.54878e-39	0	CACNA2D1
RPL23	2.30089e-43	0.277354	1	0.985	4.68392e-39	0	RPL23
EML4	2.4743e-43	0.509582	0.752	0.456	5.03692e-39	0	EML4
SERBP1	2.78423e-43	0.41609	0.973	0.831	5.66786e-39	0	SERBP1
ST7	2.7995e-43	0.345291	0.354	0.127	5.69894e-39	0	ST7
CHRD	2.87462e-43	0.363086	0.333	0.118	5.85186e-39	0	CHRD
SESN3	3.82058e-43	0.469246	0.425	0.18	7.77756e-39	0	SESN3
UBL3	5.96495e-43	0.478855	0.708	0.409	1.21429e-38	0	UBL3
MSN	7.37071e-43	0.472436	0.853	0.617	1.50046e-38	0	MSN
NDFIP1	1.13719e-42	0.412925	0.904	0.657	2.31499e-38	0	NDFIP1
PAPLN	1.25802e-42	0.535853	0.325	0.115	2.56096e-38	0	PAPLN
EGFR	1.47575e-42	0.527987	0.861	0.581	3.00418e-38	0	EGFR
LMO7	1.73429e-42	0.466493	0.411	0.168	3.53049e-38	0	LMO7
DCN	2.26807e-42	0.504166	1	0.819	4.61711e-38	0	DCN
CATH3	4.0603e-42	0.360042	0.468	0.199	8.26556e-38	0	CATH3
SYNPO	4.67644e-42	0.356353	0.383	0.15	9.51982e-38	0	SYNPO
RPL29	8.37297e-42	0.286255	1	0.98	1.70449e-37	0	RPL29
ITGA1	1.15843e-41	0.360105	0.643	0.322	2.35821e-37	0	ITGA1
NR3C2	1.42402e-41	0.515003	0.714	0.404	2.89888e-37	0	NR3C2
DPY19L1	3.25749e-41	0.447779	0.497	0.239	6.63126e-37	0	DPY19L1
MN1	5.11101e-41	0.406086	0.54	0.261	1.04045e-36	0	MN1
FUT8	2.91649e-40	0.370779	0.464	0.207	5.93709e-36	0	FUT8
ADAMTSL1	3.45777e-40	0.358221	0.516	0.232	7.03899e-36	0	ADAMTSL1
RPL7A	4.72012e-40	0.315501	0.995	0.955	9.60874e-36	0	RPL7A
DEPTOR	6.82597e-40	0.395895	0.348	0.132	1.38956e-35	0	DEPTOR
CRTAP	7.22437e-40	0.420074	0.544	0.269	1.47066e-35	0	CRTAP
PIK3R3	7.42408e-40	0.29051	0.253	0.077	1.51132e-35	0	PIK3R3
ZNHIT6	8.64566e-40	0.361231	0.365	0.143	1.76e-35	0	ZNHIT6
MGAT4A	9.01252e-40	0.294396	0.321	0.114	1.83468e-35	0	MGAT4A
PPP1R3B	1.11735e-39	0.352458	0.282	0.092	2.27459e-35	0	PPP1R3B
PDIA6	1.68637e-39	0.441549	0.635	0.354	3.43294e-35	0	PDIA6
CCPG1	1.98823e-39	0.44863	0.757	0.466	4.04744e-35	0	CCPG1
EIF3H	2.47449e-39	0.428781	0.907	0.674	5.03732e-35	0	EIF3H
SLC16A9	2.98637e-39	0.310823	0.342	0.125	6.07936e-35	0	SLC16A9
DYRK2	3.11388e-39	0.378624	0.466	0.212	6.33893e-35	0	DYRK2
GAS1	4.53896e-39	0.44334	0.551	0.275	9.23996e-35	0	GAS1
EXOG	7.76544e-39	0.40004	0.487	0.231	1.58081e-34	0	EXOG
RPLP0	1.32594e-38	0.305985	0.999	0.973	2.69922e-34	0	RPLP0
RPS27A	1.74746e-38	0.273855	0.999	0.973	3.5573e-34	0	RPS27A
ATP6AP2	2.07148e-38	0.327265	0.403	0.167	4.21691e-34	0	ATP6AP2
DLG3	2.20766e-38	0.324029	0.315	0.114	4.49414e-34	0	DLG3
GBE1	4.98116e-38	0.653016	0.601	0.339	1.01401e-33	0	GBE1
ENSGALG00010007190	5.25277e-38	0.405754	0.485	0.233	1.06931e-33	0	ENSGALG00010007190
ANTXR1	6.47264e-38	0.360752	0.791	0.466	1.31763e-33	0	ANTXR1
MED9	7.08647e-38	0.370834	0.536	0.27	1.44259e-33	0	MED9
EZR	1.57296e-37	0.400518	0.453	0.21	3.20208e-33	0	EZR
OLFM1	1.89132e-37	0.32503	0.36	0.144	3.85015e-33	0	OLFM1
COL1A2	1.90646e-37	0.508227	1	0.91	3.88098e-33	0	COL1A2
ARL8BL	1.91048e-37	0.330192	0.327	0.125	3.88917e-33	0	ARL8BL
HOXA7	3.18044e-37	0.397649	0.667	0.383	6.47443e-33	0	HOXA7
FAM117B	3.67596e-37	0.354957	0.305	0.112	7.48315e-33	0	FAM117B
TSPAN4	3.71757e-37	0.430108	0.903	0.629	7.56785e-33	0	TSPAN4
AP2M1	4.66371e-37	0.446713	0.709	0.43	9.49391e-33	0	AP2M1
MAPK4	6.5049e-37	0.504608	0.813	0.556	1.3242e-32	0	MAPK4
LIMS1	1.19871e-36	0.403229	0.466	0.223	2.44021e-32	0	LIMS1
PARD3B	1.25212e-36	0.477539	0.875	0.635	2.54893e-32	0	PARD3B
SIPA1L1	2.00124e-36	0.395	0.714	0.423	4.07391e-32	0	SIPA1L1
NEDD9	3.27042e-36	0.37855	0.575	0.295	6.6576e-32	0	NEDD9
ANGPTL2	3.36782e-36	0.49398	0.938	0.687	6.85587e-32	0	ANGPTL2
NME2	3.60357e-36	0.336271	0.991	0.903	7.33579e-32	0	NME2
FAM241A	5.1201e-36	0.366612	0.477	0.23	1.0423e-31	0	FAM241A
PLXNA4	5.51115e-36	0.680457	0.357	0.151	1.1219e-31	0	PLXNA4
NBEA	7.70787e-36	0.512742	0.62	0.36	1.56909e-31	0	NBEA
CPED1	9.72202e-36	0.477632	0.465	0.226	1.97911e-31	0	CPED1
HNRNPA1	1.13613e-35	0.372437	0.987	0.868	2.31282e-31	0	HNRNPA1
CCDC88A	1.17169e-35	0.467748	0.712	0.426	2.38521e-31	0	CCDC88A
C2CD5	1.32853e-35	0.464899	0.454	0.224	2.70449e-31	0	C2CD5
ENSGALG00010013078	2.05717e-35	0.43635	0.964	0.755	4.18778e-31	0	ENSGALG00010013078
MND1	2.2978e-35	0.371367	0.481	0.235	4.67764e-31	0	MND1
NFIA	2.32721e-35	0.379439	0.996	0.906	4.73751e-31	0	NFIA
RPL17	2.3446e-35	0.299432	0.999	0.968	4.7729e-31	0	RPL17
ATP10A	2.87842e-35	0.402373	0.575	0.305	5.8596e-31	0	ATP10A
ECM2	3.67057e-35	0.41816	0.939	0.696	7.47218e-31	0	ECM2
EXOC3	7.34662e-35	0.348436	0.47	0.228	1.49555e-30	0	EXOC3
ARFGAP3	8.52183e-35	0.385076	0.562	0.3	1.73479e-30	0	ARFGAP3
ENSGALG00010014138	1.26384e-34	0.408009	0.395	0.174	2.5728e-30	0	ENSGALG00010014138
HPCAL1	1.35766e-34	0.35016	0.621	0.346	2.76379e-30	0	HPCAL1
CAMK2D	1.56471e-34	0.426164	0.877	0.607	3.18528e-30	0	CAMK2D
PRKD1	2.13324e-34	0.444499	0.775	0.509	4.34264e-30	0	PRKD1
RPL13	2.50299e-34	0.270055	0.996	0.964	5.09533e-30	0	RPL13
SLIT2	2.66517e-34	0.630468	0.71	0.427	5.42548e-30	0	SLIT2
RPL30	3.33537e-34	0.288657	0.993	0.962	6.78981e-30	0	RPL30
ZEB1	3.62321e-34	0.401836	0.899	0.659	7.37578e-30	0	ZEB1
MLEC	4.2333e-34	0.270749	0.322	0.124	8.61772e-30	0	MLEC
MRPL13	4.89304e-34	0.363954	0.623	0.346	9.96076e-30	0	MRPL13
MYL12A	5.03085e-34	0.32386	0.908	0.687	1.02413e-29	0	MYL12A
PDPN	5.0565e-34	0.31886	0.435	0.199	1.02935e-29	0	PDPN
RHOU	5.27819e-34	0.30963	0.333	0.133	1.07448e-29	0	RHOU
POU2F1	8.03746e-34	0.404025	0.803	0.546	1.63619e-29	0	POU2F1
ITPR1	8.5802e-34	0.375266	0.544	0.281	1.74667e-29	0	ITPR1
GREB1L	9.70899e-34	0.492469	0.609	0.337	1.97646e-29	0	GREB1L
PDZRN3	1.05465e-33	0.427115	0.811	0.532	2.14695e-29	0	PDZRN3
NDNF	1.27479e-33	0.340449	0.313	0.124	2.5951e-29	0	NDNF
BEND6	1.29284e-33	0.419051	0.418	0.198	2.63184e-29	0	BEND6
CDC14B	1.95953e-33	0.41517	0.632	0.357	3.98901e-29	0	CDC14B
MEIS2	2.04139e-33	0.477983	0.845	0.586	4.15565e-29	0	MEIS2
ENSGALG00010029218	2.38379e-33	0.254754	0.997	0.976	4.85267e-29	0	ENSGALG00010029218
FUBP1	2.77967e-33	0.401485	0.666	0.397	5.65857e-29	0	FUBP1
RRBP1	2.92551e-33	0.373571	0.791	0.486	5.95545e-29	0	RRBP1
CYBRD1	3.69793e-33	0.400142	0.774	0.482	7.52787e-29	0	CYBRD1
OLFML3	4.31863e-33	0.359427	0.912	0.604	8.79144e-29	0	OLFML3
LOX	4.65741e-33	0.370375	0.818	0.526	9.48109e-29	0	LOX
SLC38A6	5.59201e-33	0.25432	0.326	0.128	1.13837e-28	0	SLC38A6
RGS3	6.6787e-33	0.371886	0.602	0.328	1.35958e-28	0	RGS3
ZNF469	8.73367e-33	0.46623	0.708	0.447	1.77791e-28	0	ZNF469
RPL24	8.80796e-33	0.26196	0.997	0.973	1.79304e-28	0	RPL24
DPYSL3	1.27316e-32	0.402568	0.841	0.543	2.59177e-28	0	DPYSL3
WFS1	1.82583e-32	0.278374	0.26	0.093	3.71684e-28	0	WFS1
TSNARE1	3.18334e-32	0.435159	0.336	0.144	6.48032e-28	0	TSNARE1
ENSGALG00010017414	3.77255e-32	0.373928	0.629	0.356	7.67979e-28	0	ENSGALG00010017414
EMP2	4.04084e-32	0.382626	0.699	0.425	8.22593e-28	0	EMP2
PEF1	4.34157e-32	0.325298	0.441	0.213	8.83813e-28	0	PEF1
TMEM59	6.25879e-32	0.383016	0.652	0.381	1.2741e-27	0	TMEM59
ZBTB32	8.24006e-32	0.342752	0.647	0.371	1.67743e-27	0	ZBTB32
RPL12	8.27915e-32	0.25551	0.997	0.966	1.68539e-27	0	RPL12
TBC1D8	1.02394e-31	0.250857	0.29	0.11	2.08444e-27	0	TBC1D8
ENSGALG00010025508	1.3091e-31	0.410558	0.673	0.409	2.66494e-27	0	ENSGALG00010025508
N6AMT1	1.50257e-31	0.302774	0.317	0.131	3.05878e-27	0	N6AMT1
NR1D2	1.50845e-31	0.401751	0.848	0.608	3.07075e-27	0	NR1D2
COL6A3	1.667e-31	0.322812	0.993	0.81	3.39352e-27	0	COL6A3
SRI	1.69043e-31	0.31332	0.557	0.299	3.4412e-27	0	SRI
ZNF593	1.89614e-31	0.360869	0.938	0.764	3.85997e-27	0	ZNF593
ATP6V0E1	2.05036e-31	0.377701	0.72	0.455	4.17392e-27	0	ATP6V0E1
SLC4A4	2.66857e-31	0.32958	0.325	0.134	5.43241e-27	0	SLC4A4
PDE5A	3.01999e-31	0.480926	0.606	0.35	6.14779e-27	0	PDE5A
SDCBP	4.28077e-31	0.387736	0.745	0.488	8.71436e-27	0	SDCBP
SLC25A6	5.94043e-31	0.346217	0.912	0.719	1.20929e-26	0	SLC25A6
CHPF	8.53922e-31	0.320035	0.363	0.162	1.73833e-26	0	CHPF
UBXN4	9.38279e-31	0.337069	0.592	0.327	1.91006e-26	0	UBXN4
RPL18A	1.28107e-30	0.297804	0.993	0.932	2.60787e-26	0	RPL18A
ARHGAP10	1.3697e-30	0.524371	0.69	0.449	2.7883e-26	0	ARHGAP10
RGL1	1.67027e-30	0.34985	0.682	0.402	3.40017e-26	0	RGL1
PMEPA1	1.8384e-30	0.413564	0.739	0.46	3.74244e-26	0	PMEPA1
PKD2	2.07247e-30	0.315732	0.841	0.544	4.21892e-26	0	PKD2
TEF	2.11087e-30	0.332543	0.629	0.36	4.2971e-26	0	TEF
RPS6	2.22332e-30	0.308502	0.988	0.897	4.52601e-26	0	RPS6
SULT1B1	2.44543e-30	0.315138	0.484	0.242	4.97816e-26	0	SULT1B1
ITM2A	2.53808e-30	0.266951	0.973	0.809	5.16677e-26	0	ITM2A
MYH10	2.76306e-30	0.333675	0.856	0.559	5.62476e-26	0	MYH10
ENSGALG00010014698	3.00245e-30	0.277154	0.357	0.158	6.11209e-26	0	ENSGALG00010014698
HOXB6	3.78601e-30	0.31114	0.806	0.518	7.70719e-26	0	HOXB6
ZNF385D	4.27488e-30	0.461232	0.689	0.43	8.70237e-26	0	ZNF385D
NAALADL2	5.18994e-30	0.384501	0.352	0.158	1.05652e-25	0	NAALADL2
PTGES	6.26124e-30	0.3322	0.395	0.186	1.2746e-25	0	PTGES
ADAMTS1	8.20239e-30	0.440568	0.869	0.642	1.66976e-25	0	ADAMTS1
TMEM203	1.22541e-29	0.2985	0.477	0.242	2.49456e-25	0	TMEM203
DTD2	1.61705e-29	0.264663	0.34	0.146	3.29182e-25	0	DTD2
GNPTAB	1.67911e-29	0.306192	0.496	0.259	3.41817e-25	0	GNPTAB
DCLK2	2.52724e-29	0.352158	0.318	0.138	5.14471e-25	0	DCLK2
FAM102B	2.91454e-29	0.349264	0.322	0.14	5.93314e-25	0	FAM102B
ZFHX4	3.60649e-29	0.408456	0.85	0.603	7.34173e-25	0	ZFHX4
TGFBR2	3.95736e-29	0.308461	0.76	0.479	8.056e-25	0	TGFBR2
HDAC4	4.23308e-29	0.377252	0.929	0.732	8.61727e-25	0	HDAC4
FGF7	4.35459e-29	0.437599	0.639	0.382	8.86463e-25	0	FGF7
MEA1	5.25071e-29	0.320433	0.58	0.323	1.06889e-24	0	MEA1
SPATS2L	5.82087e-29	0.375363	0.651	0.406	1.18495e-24	0	SPATS2L
APLP2	6.79723e-29	0.371801	0.853	0.598	1.38371e-24	0	APLP2
SGCD	6.81765e-29	0.394739	0.478	0.247	1.38787e-24	0	SGCD
RPS2	9.72787e-29	0.273812	0.995	0.959	1.9803e-24	0	RPS2
GREM2	1.63406e-28	0.295428	0.368	0.169	3.32646e-24	0	GREM2
NCALD	3.31655e-28	0.306639	0.384	0.183	6.75149e-24	0	NCALD
NFIC	3.95683e-28	0.353684	0.941	0.766	8.05491e-24	0	NFIC
SCARB1	3.97661e-28	0.280139	0.341	0.152	8.09518e-24	0	SCARB1
VAPA	4.56677e-28	0.339191	0.872	0.624	9.29658e-24	0	VAPA
MRPL57	4.72473e-28	0.307399	0.912	0.68	9.61814e-24	0	MRPL57
TMTC2	8.53659e-28	0.362247	0.594	0.349	1.73779e-23	0	TMTC2
RPSAP58	8.92738e-28	0.28816	0.993	0.933	1.81735e-23	0	RPSAP58
ENSGALG00010015752	1.43082e-27	0.305446	0.46	0.239	2.91271e-23	0	ENSGALG00010015752
SUPT4H1	1.53386e-27	0.30105	0.559	0.312	3.12249e-23	0	SUPT4H1
TPP1	1.68827e-27	0.29899	0.918	0.704	3.43682e-23	0	TPP1
TOB1	1.76682e-27	0.395634	0.674	0.426	3.59672e-23	0	TOB1
LIMA1	2.23996e-27	0.343	0.515	0.283	4.55989e-23	0	LIMA1
GATD3AL1	2.38461e-27	0.348444	0.794	0.535	4.85436e-23	0	GATD3AL1
ENSGALG00010014308	2.69508e-27	0.27347	0.309	0.134	5.48637e-23	0	ENSGALG00010014308
APPL1	3.95493e-27	0.304144	0.389	0.191	8.05104e-23	0	APPL1
PLEKHA5	5.90699e-27	0.446578	0.865	0.65	1.20249e-22	0	PLEKHA5
CDKN1C	6.25833e-27	0.386007	0.73	0.465	1.27401e-22	0	CDKN1C
LHFPL1	7.70766e-27	0.317752	0.918	0.729	1.56905e-22	0	LHFPL1
CHST10	8.82027e-27	0.264723	0.427	0.212	1.79554e-22	0	CHST10
ENSGALG00010013512	8.93047e-27	0.255051	0.334	0.151	1.81798e-22	0	ENSGALG00010013512
WIPF1	9.72339e-27	0.260082	0.399	0.192	1.97939e-22	0	WIPF1
CREB3L2	1.11041e-26	0.331157	0.802	0.556	2.26045e-22	0	CREB3L2
ENSGALG00010012965	1.19455e-26	0.354883	0.667	0.422	2.43175e-22	0	ENSGALG00010012965
PTPN4	1.57685e-26	0.31768	0.33	0.152	3.21e-22	0	PTPN4
TWIST1	2.05515e-26	0.372332	0.582	0.346	4.18367e-22	0	TWIST1
ENSGALG00010019006	3.27234e-26	0.265603	0.406	0.199	6.6615e-22	0	ENSGALG00010019006
BRD3	3.60137e-26	0.253699	0.311	0.136	7.3313e-22	0	BRD3
GPI	4.83081e-26	0.401261	0.578	0.346	9.83408e-22	0	GPI
TMEM47	5.6726e-26	0.274606	0.283	0.12	1.15477e-21	0	TMEM47
SUN2	1.03979e-25	0.262119	0.36	0.168	2.1167e-21	0	SUN2
SMIM20	1.05434e-25	0.282906	0.441	0.227	2.14632e-21	0	SMIM20
ENSGALG00010014656	1.12439e-25	0.309586	0.286	0.122	2.28892e-21	0	ENSGALG00010014656
UBE2J1	1.1438e-25	0.274262	0.415	0.21	2.32844e-21	0	UBE2J1
ZSWIM5	1.77984e-25	0.347482	0.931	0.761	3.62323e-21	0	ZSWIM5
AHDC1	2.28592e-25	0.329266	0.722	0.466	4.65345e-21	0	AHDC1
ALDH1L2	2.43932e-25	0.269526	0.28	0.122	4.96572e-21	0	ALDH1L2
ETV5	3.31853e-25	0.3146	0.371	0.18	6.75552e-21	0	ETV5
ATP2B1	5.04226e-25	0.284186	0.491	0.268	1.02645e-20	0	ATP2B1
PSAP	6.26749e-25	0.275153	0.805	0.561	1.27587e-20	0	PSAP
DYRK3	6.59446e-25	0.282205	0.256	0.107	1.34243e-20	0	DYRK3
ENSGALG00010011013	7.60716e-25	0.308715	0.584	0.336	1.54859e-20	0	ENSGALG00010011013
ENSGALG00010026578	7.98142e-25	0.26735	0.407	0.205	1.62478e-20	0	ENSGALG00010026578
EIF3F	8.33616e-25	0.337557	0.849	0.608	1.69699e-20	0	EIF3F
ESYT2	8.34036e-25	0.303511	0.522	0.295	1.69785e-20	0	ESYT2
NEO1	8.59293e-25	0.319007	0.604	0.355	1.74926e-20	0	NEO1
FAM219A	9.77401e-25	0.252825	0.327	0.149	1.98969e-20	0	FAM219A
ENSGALG00010018435	1.18242e-24	0.407839	0.278	0.124	2.40705e-20	0	ENSGALG00010018435
ADI1	1.31446e-24	0.258173	0.353	0.17	2.67586e-20	0	ADI1
CNN3	1.32548e-24	0.309689	0.898	0.707	2.69827e-20	0	CNN3
RIN2	1.37585e-24	0.303624	0.493	0.274	2.80081e-20	0	RIN2
COQ10B	1.44518e-24	0.261683	0.322	0.148	2.94195e-20	0	COQ10B
KAT6B	1.91044e-24	0.373442	0.524	0.305	3.88909e-20	0	KAT6B
FGL1A	2.08032e-24	0.27769	0.513	0.284	4.23491e-20	0	FGL1A
PALLD	2.75503e-24	0.29739	0.739	0.461	5.60842e-20	0	PALLD
EML1	2.89964e-24	0.266232	0.702	0.463	5.90281e-20	0	EML1
ACSBG2	3.03489e-24	0.354377	0.354	0.175	6.17812e-20	0	ACSBG2
ENSGALG00010015937	3.11752e-24	0.290897	0.628	0.377	6.34633e-20	0	ENSGALG00010015937
GLUD2	3.12902e-24	0.363105	0.558	0.326	6.36974e-20	0	GLUD2
CYB561D2	3.19842e-24	0.288226	0.468	0.253	6.51103e-20	0	CYB561D2
CEP170B	4.11344e-24	0.306904	0.443	0.239	8.37373e-20	0	CEP170B
DYNLT3	4.48893e-24	0.307255	0.557	0.331	9.13812e-20	0	DYNLT3
ASAP2	5.50852e-24	0.252522	0.337	0.158	1.12137e-19	0	ASAP2
HDGFL3	5.58107e-24	0.269247	0.426	0.22	1.13614e-19	0	HDGFL3
PFDN4	6.15958e-24	0.27503	0.625	0.377	1.25391e-19	0	PFDN4
ST3GAL1	7.73015e-24	0.262145	0.431	0.227	1.57363e-19	0	ST3GAL1
FAR2	8.26917e-24	0.34671	0.446	0.246	1.68335e-19	0	FAR2
ENSGALG00010022034	8.79916e-24	0.275299	0.772	0.507	1.79125e-19	0	ENSGALG00010022034
RAF1	1.41063e-23	0.316449	0.616	0.376	2.87162e-19	0	RAF1
PIP4K2A	1.57863e-23	0.29392	0.594	0.354	3.21361e-19	0	PIP4K2A
CDCA4	3.83205e-23	0.258619	0.481	0.263	7.8009e-19	0	CDCA4
C1orf53	5.85822e-23	0.25041	0.255	0.11	1.19256e-18	0	C1orf53
NUMB	6.23643e-23	0.348401	0.729	0.483	1.26955e-18	0	NUMB
ENSGALG00010007158	8.3242e-23	0.264235	0.275	0.123	1.69456e-18	0	ENSGALG00010007158
ANXA11	9.77131e-23	0.314596	0.844	0.628	1.98915e-18	0	ANXA11
PARVA	1.06185e-22	0.303184	0.493	0.286	2.1616e-18	0	PARVA
NDFIP2	1.71655e-22	0.3108	0.652	0.428	3.49438e-18	0	NDFIP2
RBM33	1.87169e-22	0.323729	0.571	0.348	3.8102e-18	0	RBM33
SOCS5	2.7624e-22	0.288717	0.364	0.186	5.62341e-18	0	SOCS5
PCGF3	3.52895e-22	0.255793	0.354	0.178	7.18389e-18	0	PCGF3
SH3RF3	3.65157e-22	0.326566	0.515	0.303	7.43351e-18	0	SH3RF3
MOB1B	3.7101e-22	0.250699	0.586	0.352	7.55264e-18	0	MOB1B
ZDHHC9	4.16689e-22	0.287128	0.604	0.367	8.48253e-18	0	ZDHHC9
HM13	8.15361e-22	0.265004	0.694	0.448	1.65983e-17	0	HM13
PPTC7	8.74207e-22	0.257605	0.493	0.278	1.77962e-17	0	PPTC7
CISH	9.48286e-22	0.359619	0.725	0.495	1.93042e-17	0	CISH
YPEL1	1.0599e-21	0.296569	0.539	0.32	2.15765e-17	0	YPEL1
CCDC6	1.06401e-21	0.313382	0.612	0.395	2.166e-17	0	CCDC6
RIC1	1.35036e-21	0.29327	0.503	0.292	2.74893e-17	0	RIC1
COMP	2.14755e-21	0.662279	0.577	0.39	4.37177e-17	0	COMP
NREP	2.1818e-21	0.284194	0.77	0.513	4.44149e-17	0	NREP
HECTD2	2.35176e-21	0.278723	0.503	0.293	4.78749e-17	0	HECTD2
VIM	2.7022e-21	0.318826	0.992	0.96	5.50088e-17	0	VIM
TXN	2.75834e-21	0.294561	0.884	0.692	5.61516e-17	0	TXN
DISP1	3.25374e-21	0.282178	0.536	0.321	6.62364e-17	0	DISP1
ENSGALG00010004705	3.64656e-21	0.268161	0.524	0.311	7.4233e-17	0	ENSGALG00010004705
ERP29	3.91183e-21	0.250275	0.415	0.226	7.9633e-17	0	ERP29
CPT1A	5.09629e-21	0.285957	0.737	0.505	1.03745e-16	0	CPT1A
EIF3K	5.62173e-21	0.259651	0.899	0.699	1.14442e-16	0	EIF3K
CNPY3	5.78745e-21	0.251226	0.765	0.505	1.17815e-16	0	CNPY3
MSRA	5.92655e-21	0.328587	0.365	0.192	1.20647e-16	0	MSRA
PDS5B	7.25507e-21	0.291991	0.538	0.32	1.47692e-16	0	PDS5B
EIF2S3	8.20329e-21	0.253179	0.79	0.529	1.66994e-16	0	EIF2S3
PAPSS2	8.86913e-21	0.25011	0.336	0.168	1.80549e-16	0	PAPSS2
DOCK1	1.03825e-20	0.346964	0.76	0.559	2.11356e-16	0	DOCK1
LY75	1.50088e-20	0.280306	0.743	0.518	3.05534e-16	0	LY75
ZMYND11	2.43573e-20	0.286257	0.698	0.473	4.95842e-16	0	ZMYND11
KIF1B	3.17569e-20	0.269078	0.825	0.601	6.46475e-16	0	KIF1B
ENSGALG00010017231	3.89045e-20	0.252321	0.445	0.251	7.91979e-16	0	ENSGALG00010017231
TOMM20	4.17102e-20	0.273604	0.826	0.601	8.49095e-16	0	TOMM20
FUBP3	7.90808e-20	0.265882	0.592	0.378	1.60985e-15	0	FUBP3
NSA2	8.98418e-20	0.252354	0.77	0.526	1.82891e-15	0	NSA2
SH3KBP1	9.27757e-20	0.335976	0.725	0.521	1.88863e-15	0	SH3KBP1
FAM26E	1.0258e-19	0.255051	0.383	0.21	2.08822e-15	0	FAM26E
RORA	1.80219e-19	0.314834	0.911	0.73	3.66871e-15	0	RORA
SNRNP25	2.63056e-19	0.25681	0.561	0.342	5.35504e-15	0	SNRNP25
TGFB2	2.6767e-19	0.279329	0.856	0.629	5.44895e-15	0	TGFB2
NACC2	4.71945e-19	0.263054	0.317	0.16	9.60739e-15	0	NACC2
SVIL	6.87016e-19	0.337719	0.667	0.454	1.39856e-14	0	SVIL
YWHAQ	9.04562e-19	0.251449	0.877	0.709	1.84142e-14	0	YWHAQ
ENSGALG00010005203	1.28902e-18	0.250737	0.327	0.172	2.62406e-14	0	ENSGALG00010005203
A4GALT	1.42596e-18	0.256382	0.651	0.427	2.90282e-14	0	A4GALT
AIMP1	1.49921e-18	0.267601	0.571	0.361	3.05194e-14	0	AIMP1
BMPR1A	1.91081e-18	0.292562	0.65	0.444	3.88985e-14	0	BMPR1A
DAP	1.95366e-18	0.270237	0.678	0.45	3.97706e-14	0	DAP
FOXN3	2.27936e-18	0.281143	0.902	0.742	4.6401e-14	0	FOXN3
DAB2	2.54603e-18	0.288591	0.577	0.365	5.18294e-14	0	DAB2
WWC3	3.38105e-18	0.293038	0.613	0.406	6.8828e-14	0	WWC3
ATIC	4.38345e-18	0.253844	0.635	0.408	8.9234e-14	0	ATIC
LAMP1	6.43579e-18	0.260187	0.81	0.583	1.31013e-13	0	LAMP1
NUCB2	6.47941e-18	0.262223	0.844	0.634	1.31901e-13	0	NUCB2
CDO1	8.13065e-18	0.250832	0.279	0.14	1.65516e-13	0	CDO1
DDX17	9.28569e-18	0.257111	0.811	0.622	1.89029e-13	0	DDX17
SERINC5	9.48533e-18	0.251465	0.326	0.174	1.93093e-13	0	SERINC5
OAT	1.004e-17	0.257657	0.609	0.393	2.04385e-13	0	OAT
TNS3	1.42158e-17	0.290333	0.52	0.333	2.89391e-13	0	TNS3
FAM21C	1.54245e-17	0.25491	0.55	0.344	3.13997e-13	0	FAM21C
EIF5	2.28221e-17	0.259314	0.906	0.733	4.64589e-13	0	EIF5
WASL	2.93571e-17	0.260919	0.628	0.418	5.97622e-13	0	WASL
ZNF618	2.99084e-17	0.286873	0.551	0.361	6.08845e-13	0	ZNF618
LAMP2	3.19398e-17	0.291734	0.84	0.656	6.50199e-13	0	LAMP2
CAMK4	5.0427e-17	0.272081	0.415	0.243	1.02654e-12	0	CAMK4
CCND1	5.56242e-17	0.250169	0.801	0.587	1.13234e-12	0	CCND1
CCDC91	6.73808e-17	0.287507	0.306	0.166	1.37167e-12	0	CCDC91
INTS6	9.50931e-17	0.250754	0.531	0.34	1.93581e-12	0	INTS6
HSP90B1	9.77939e-17	0.387877	0.844	0.676	1.99079e-12	0	HSP90B1
P4HA3	1.16874e-16	0.256225	0.616	0.397	2.3792e-12	0	P4HA3
CD164	1.48256e-16	0.25351	0.693	0.469	3.01805e-12	0	CD164
PCNX1	1.51652e-16	0.321457	0.757	0.569	3.08718e-12	0	PCNX1
RHOB	2.61373e-16	0.271408	0.783	0.581	5.32077e-12	0	RHOB
NDUFA4	2.9499e-16	0.252989	0.844	0.643	6.00511e-12	0	NDUFA4
VPS13B	8.15024e-16	0.331524	0.651	0.473	1.65914e-11	0	VPS13B
RARB	1.36704e-15	0.269578	0.559	0.373	2.78289e-11	0	RARB
LARGE1	8.39187e-15	0.254921	0.418	0.255	1.70833e-10	0	LARGE1
ENSGALG00010005163	2.07346e-14	0.897331	0.313	0.19	4.22095e-10	0	ENSGALG00010005163
DUSP8	2.89681e-14	0.255654	0.667	0.475	5.89703e-10	0	DUSP8
EGR1	2.40739e-13	0.307715	0.527	0.362	4.90072e-09	0	EGR1
PTPRD	3.72119e-13	0.358265	0.613	0.445	7.57522e-09	0	PTPRD
RFX2	6.39458e-13	0.277373	0.628	0.45	1.30174e-08	0	RFX2
GPC5	4.36594e-12	0.297418	0.381	0.247	8.88774e-08	0	GPC5
HSP90AA1	1.20726e-09	0.278155	0.982	0.929	2.45763e-05	0	HSP90AA1
HSPA5	1.24694e-09	0.358108	0.783	0.632	2.53839e-05	0	HSPA5
ENSGALG00010025644	0	4.21993	0.949	0.112	0	1	ENSGALG00010025644
SCARA5	0	3.58122	0.996	0.268	0	1	SCARA5
ENSGALG00010003205	0	3.33219	0.994	0.4	0	1	ENSGALG00010003205
MFAP5	0	3.05049	0.991	0.519	0	1	MFAP5
IFI27L2	0	3.02435	0.776	0.111	0	1	IFI27L2
PCOLCE2	0	2.87082	0.839	0.194	0	1	PCOLCE2
WNT5A	0	2.63833	0.928	0.316	0	1	WNT5A
COL3A1	0	2.44383	1	0.87	0	1	COL3A1
CD34	0	2.30142	0.842	0.144	0	1	CD34
PERPB	0	2.26518	0.713	0.045	0	1	PERPB
APCDD1L	0	1.71802	0.553	0.019	0	1	APCDD1L
PLAC9	2.26861e-301	2.4139	0.968	0.436	4.6182e-297	1	PLAC9
FBN1	3.41249e-299	3.29366	0.984	0.631	6.94681e-295	1	FBN1
SERPINF1	2.41691e-268	1.90828	0.997	0.681	4.9201e-264	1	SERPINF1
SOD3	5.15189e-261	2.43517	0.865	0.31	1.04877e-256	1	SOD3
EMILIN2	2.24427e-259	2.03709	0.972	0.601	4.56865e-255	1	EMILIN2
POSTN	5.56479e-248	2.3451	0.978	0.559	1.13282e-243	1	POSTN
GSTT1L	5.25855e-244	1.81119	0.647	0.104	1.07048e-239	1	GSTT1L
ALDH1A3	8.54772e-240	1.97135	0.663	0.119	1.74006e-235	1	ALDH1A3
WNT2	1.01142e-230	1.09303	0.376	0.008	2.05895e-226	1	WNT2
NTN4L	4.85477e-229	1.21924	0.43	0.023	9.88286e-225	1	NTN4L
GFPT2	8.12407e-229	2.16644	0.931	0.475	1.65382e-224	1	GFPT2
NEGR1	5.32203e-227	1.64088	0.669	0.123	1.08341e-222	1	NEGR1
MATN2	6.43972e-222	1.60882	0.744	0.19	1.31093e-217	1	MATN2
ENSGALG00010005822	2.95092e-220	1.60635	0.353	0.006	6.00719e-216	1	ENSGALG00010005822
GPR1	5.8026e-216	1.85104	0.87	0.374	1.18124e-211	1	GPR1
AGTR1	6.9121e-215	1.7967	0.7	0.157	1.4071e-210	1	AGTR1
SEMA3D	6.81533e-213	1.94197	0.952	0.537	1.3874e-208	1	SEMA3D
HTRA3	2.35625e-210	1.82993	0.736	0.2	4.79662e-206	1	HTRA3
FBLN2	3.01032e-205	2.08003	0.842	0.374	6.1281e-201	1	FBLN2
COL20A1	8.35902e-201	1.72666	0.51	0.07	1.70165e-196	1	COL20A1
ADGRG2	2.09315e-197	1.46052	0.47	0.051	4.26103e-193	1	ADGRG2
ENSGALG00010020003	1.36757e-192	1.4407	0.98	0.703	2.78397e-188	1	ENSGALG00010020003
FSTL1	1.00506e-188	1.65789	0.981	0.875	2.046e-184	1	FSTL1
SRPX	1.63684e-186	1.74907	0.804	0.329	3.33212e-182	1	SRPX
HS3ST1	1.22249e-181	1.31971	0.488	0.069	2.48862e-177	1	HS3ST1
AKAP12	4.08367e-179	1.5866	0.895	0.456	8.31312e-175	1	AKAP12
HAS2	6.53993e-179	2.15463	0.625	0.15	1.33133e-174	1	HAS2
CRIP1	1.95989e-171	1.39019	0.946	0.451	3.98974e-167	1	CRIP1
MUSTN1	2.52521e-171	1.62369	0.817	0.313	5.14056e-167	1	MUSTN1
SPARC	1.15087e-168	1.06334	0.999	0.957	2.34282e-164	1	SPARC
HPGD	2.82146e-167	1.6437	0.703	0.225	5.74364e-163	1	HPGD
HAPLN3	3.76203e-166	1.15707	0.4	0.043	7.65836e-162	1	HAPLN3
RARRES1	6.10403e-165	2.19172	0.777	0.329	1.2426e-160	1	RARRES1
ENSGALG00010024587	2.75536e-163	1.69598	0.706	0.244	5.60908e-159	1	ENSGALG00010024587
ENSGALG00010027157	4.18342e-162	0.981693	0.332	0.021	8.51619e-158	1	ENSGALG00010027157
KLF4	2.72848e-161	1.58602	0.854	0.417	5.55438e-157	1	KLF4
LOXL1	1.29579e-160	1.64008	0.884	0.543	2.63783e-156	1	LOXL1
ZCCHC24	1.35256e-158	1.35109	0.965	0.827	2.75341e-154	1	ZCCHC24
APBB1IP	3.94289e-156	1.05865	0.476	0.077	8.02654e-152	1	APBB1IP
SULT1E1	1.12189e-155	1.49976	0.804	0.401	2.28383e-151	1	SULT1E1
EPS8L3	1.61949e-155	0.81478	0.294	0.014	3.2968e-151	1	EPS8L3
WIPF3	8.89154e-153	1.29085	0.524	0.116	1.81005e-148	1	WIPF3
UGDH	3.65431e-150	1.58256	0.811	0.401	7.43907e-146	1	UGDH
EBF1	6.35557e-149	1.43023	0.972	0.632	1.2938e-144	1	EBF1
PCSK6	2.1181e-147	1.14399	0.444	0.074	4.31182e-143	1	PCSK6
THSD4	2.65676e-146	1.4933	0.868	0.488	5.40836e-142	1	THSD4
CELF2	3.56026e-144	1.25263	0.977	0.746	7.24762e-140	1	CELF2
FABP3	2.9508e-143	1.36507	0.504	0.109	6.00694e-139	1	FABP3
TPPP3	1.76661e-142	1.34667	0.911	0.515	3.5963e-138	1	TPPP3
RGCC	1.66556e-140	1.83015	0.596	0.185	3.39059e-136	1	RGCC
LRRC17	3.85448e-137	1.28595	0.615	0.178	7.84656e-133	1	LRRC17
ADGRD1	7.37154e-131	1.25679	0.449	0.089	1.50062e-126	1	ADGRD1
SEMA3C	1.3124e-129	1.2704	0.846	0.456	2.67165e-125	1	SEMA3C
ENSGALG00010013948	3.50947e-129	1.35	0.596	0.197	7.14423e-125	1	ENSGALG00010013948
PLPP3	4.04957e-129	1.51366	0.81	0.46	8.24371e-125	1	PLPP3
LIMCH1	2.33903e-128	1.40733	0.515	0.136	4.76156e-124	1	LIMCH1
ADAMTS5	2.8734e-128	1.33385	0.758	0.352	5.84939e-124	1	ADAMTS5
GXYLT2	5.77095e-128	1.23659	0.871	0.535	1.17479e-123	1	GXYLT2
SDC2	7.86178e-128	1.13612	0.968	0.804	1.60042e-123	1	SDC2
GPX3	4.0628e-127	0.975778	1	0.95	8.27064e-123	1	GPX3
SMARCD2	2.84925e-126	1.23433	0.823	0.53	5.80022e-122	1	SMARCD2
PLXDC2	8.91168e-126	1.40766	0.933	0.675	1.81415e-121	1	PLXDC2
TGFBR3	1.82855e-119	1.21463	0.925	0.676	3.72237e-115	1	TGFBR3
POGLUT3	3.71373e-119	1.31084	0.539	0.165	7.56005e-115	1	POGLUT3
PPDPF	8.39732e-119	1.13464	0.832	0.461	1.70944e-114	1	PPDPF
MFGE8	9.65258e-118	1.27742	0.811	0.41	1.96498e-113	1	MFGE8
TLL1	1.05072e-117	2.16708	0.624	0.244	2.13896e-113	1	TLL1
TRAIL-LIKE	7.26507e-117	0.970094	0.442	0.1	1.47895e-112	1	TRAIL-LIKE
ACKR4	7.27382e-116	0.949661	0.41	0.081	1.48073e-111	1	ACKR4
PDGFRA	1.68972e-112	1.12461	0.719	0.304	3.43976e-108	1	PDGFRA
CPAMD8	1.84571e-110	1.4695	0.539	0.181	3.75731e-106	1	CPAMD8
C1R	1.53327e-108	1.05804	0.871	0.643	3.12127e-104	1	C1R
TCF7L2	3.27601e-108	1.12816	0.94	0.766	6.66898e-104	1	TCF7L2
CYP39A1	1.10143e-106	0.823636	0.312	0.045	2.24218e-102	1	CYP39A1
LAMA2	6.04558e-106	1.06223	0.794	0.325	1.2307e-101	1	LAMA2
GPC1	1.56388e-105	0.897939	0.848	0.508	3.18358e-101	1	GPC1
BIN1	2.64927e-104	1.12281	0.799	0.469	5.39311e-100	1	BIN1
MMP17	2.70822e-104	0.95968	0.404	0.083	5.51312e-100	1	MMP17
IGFBP5	3.44163e-103	1.11149	0.933	0.697	7.00613e-99	1	IGFBP5
PMP22	6.97965e-101	0.81468	0.962	0.804	1.42085e-96	1	PMP22
CTNND2	1.67719e-99	1.17373	0.448	0.118	3.41425e-95	1	CTNND2
OLFML1	5.56529e-98	1.09239	0.548	0.199	1.13293e-93	1	OLFML1
DACT2	3.86757e-96	1.10604	0.252	0.029	7.87321e-92	1	DACT2
P4HA2	4.39951e-95	1.083	0.701	0.371	8.95608e-91	1	P4HA2
MGLL	5.30027e-94	0.912352	0.429	0.113	1.07898e-89	1	MGLL
ABI3BP1	6.82376e-93	1.11803	0.792	0.434	1.38911e-88	1	ABI3BP
SULF2	1.52634e-92	1.12816	0.635	0.291	3.10717e-88	1	SULF2
TPST1	2.67216e-90	1.04777	0.738	0.436	5.43971e-86	1	TPST1
FGL2	7.1843e-90	0.944238	0.593	0.213	1.46251e-85	1	FGL2
CXCR7	2.0168e-89	1.13695	0.495	0.175	4.1056e-85	1	CXCR7
CA8	3.62086e-89	0.818599	0.375	0.085	7.37098e-85	1	CA8
UAP1	7.00129e-89	1.10807	0.807	0.489	1.42525e-84	1	UAP1
CHRDL1	2.76401e-87	1.02253	0.551	0.205	5.6267e-83	1	CHRDL1
GALNT1	3.09811e-86	0.983244	0.776	0.489	6.30683e-82	1	GALNT1
GULP1	2.27618e-84	0.943926	0.887	0.637	4.63363e-80	1	GULP1
VDHAP	6.36288e-84	0.926949	0.488	0.175	1.29529e-79	1	VDHAP
CREB5	4.49517e-81	0.972067	0.947	0.775	9.15082e-77	1	CREB5
ADAM9	3.40586e-80	1.06397	0.668	0.366	6.9333e-76	1	ADAM9
PLEKHO2	5.83406e-80	0.797225	0.681	0.336	1.18764e-75	1	PLEKHO2
EBF2	2.07749e-79	0.872298	0.824	0.456	4.22915e-75	1	EBF2
CAPN6	1.13945e-76	1.10676	0.542	0.224	2.31958e-72	1	CAPN6
PTGDS	1.85639e-75	0.436971	0.798	0.423	3.77905e-71	1	PTGDS
AIF1L	7.35171e-75	0.679257	0.549	0.208	1.49659e-70	1	AIF1L
TRIO	1.68366e-74	0.797818	0.953	0.882	3.42743e-70	1	TRIO
COL1A1	3.97758e-73	0.746608	1	0.942	8.09717e-69	1	COL1A1
COTL1	1.53794e-71	1.04507	0.627	0.328	3.13079e-67	1	COTL1
EIF4EBP1	2.0924e-71	1.03585	0.837	0.697	4.25949e-67	1	EIF4EBP1
ARHGAP12	6.71152e-71	1.10501	0.735	0.475	1.36626e-66	1	ARHGAP12
CST3	1.29396e-70	0.993906	0.987	0.951	2.63412e-66	1	CST3
KCNB2	1.65577e-70	1.01068	0.3	0.068	3.37066e-66	1	KCNB2
ENSGALG00010027958	3.1121e-70	0.739164	0.351	0.098	6.3353e-66	1	ENSGALG00010027958
FOXO6	2.08758e-69	0.852435	0.435	0.16	4.24969e-65	1	FOXO6
PRMT1	2.63535e-69	0.819527	0.388	0.125	5.36478e-65	1	PRMT1
C1S	9.71138e-68	0.927873	0.602	0.323	1.97695e-63	1	C1S
SPTBN1	1.43393e-67	0.699614	0.947	0.873	2.91905e-63	1	SPTBN1
DST1	2.9655e-67	0.692449	0.984	0.889	6.03687e-63	1	DST
XRCC5	1.42507e-66	0.757788	0.31	0.08	2.90101e-62	1	XRCC5
HUNK	2.7936e-66	0.719094	0.35	0.1	5.68693e-62	1	HUNK
FAM20A	3.53173e-66	0.835521	0.539	0.241	7.18954e-62	1	FAM20A
ENSGALG00010002556	4.13536e-66	0.728639	0.318	0.082	8.41836e-62	1	ENSGALG00010002556
HLF	1.16078e-65	0.832711	0.795	0.577	2.363e-61	1	HLF
SH3D19	1.03429e-63	0.848203	0.833	0.614	2.1055e-59	1	SH3D19
AHCYL1	1.36358e-63	0.796311	0.455	0.186	2.77583e-59	1	AHCYL1
HTRA1	3.41546e-62	0.900071	0.919	0.739	6.95284e-58	1	HTRA1
CNTN1	4.81902e-62	0.753792	0.37	0.112	9.81007e-58	1	CNTN1
CDH5	1.6181e-60	0.392854	0.324	0.084	3.29396e-56	1	CDH5
ENSGALG00010010796	1.88873e-60	0.720033	0.87	0.735	3.8449e-56	1	ENSGALG00010010796
NCKAP5	2.45875e-60	1.02726	0.542	0.248	5.00528e-56	1	NCKAP5
CADM31	3.33093e-60	0.795241	0.788	0.487	6.78077e-56	1	CADM3
LSP1P1	5.20691e-60	0.861175	0.641	0.36	1.05997e-55	1	LSP1P1
SMIM14	6.74203e-60	0.928126	0.709	0.505	1.37247e-55	1	SMIM14
DPT	1.74026e-59	0.775447	0.747	0.45	3.54265e-55	1	DPT
ENSGALG000100264101	1.83244e-59	0.783748	0.975	0.714	3.7303e-55	1	ENSGALG00010026410
DDR1	1.90173e-59	0.893991	0.367	0.127	3.87136e-55	1	DDR1
ENSGALG00010023692	1.16703e-58	1.01524	0.556	0.29	2.37573e-54	1	ENSGALG00010023692
SEMA3A	1.79808e-58	0.87193	0.518	0.239	3.66034e-54	1	SEMA3A
ENSGALG00010020265	1.82471e-58	0.641687	0.283	0.074	3.71457e-54	1	ENSGALG00010020265
ENSGALG00010020018	4.49701e-58	0.846173	0.594	0.34	9.15456e-54	1	ENSGALG00010020018
ENSGALG00010015706	6.53873e-58	0.577061	0.264	0.063	1.33109e-53	1	ENSGALG00010015706
ARAP2	8.54112e-58	0.532423	0.274	0.067	1.73872e-53	1	ARAP2
PCDH19	1.34993e-57	0.509032	0.624	0.287	2.74806e-53	1	PCDH19
ENSGALG00010004735	2.2372e-57	0.635235	0.351	0.113	4.55427e-53	1	ENSGALG00010004735
PCSK5	5.28004e-57	1.04661	0.553	0.295	1.07486e-52	1	PCSK5
TUB	2.69104e-56	1.10706	0.634	0.397	5.47815e-52	1	TUB
DUSP1	3.83803e-56	1.06059	0.776	0.588	7.81308e-52	1	DUSP1
CTSV	4.5093e-56	0.828158	0.741	0.544	9.17959e-52	1	CTSV
ENTPD2	5.95806e-56	0.911822	0.367	0.129	1.21288e-51	1	ENTPD2
ENOX1	7.04043e-56	0.897688	0.679	0.391	1.43322e-51	1	ENOX1
CYP4V2	1.17168e-54	0.577701	0.261	0.066	2.3852e-50	1	CYP4V2
COL5A1	1.31624e-54	0.475886	0.996	0.881	2.67946e-50	1	COL5A1
PPP2R2B	1.50668e-54	0.745143	0.43	0.181	3.06715e-50	1	PPP2R2B
TSKU	2.11157e-54	0.731452	0.587	0.309	4.29853e-50	1	TSKU
EPB41L3	2.13143e-54	0.833322	0.474	0.223	4.33896e-50	1	EPB41L3
AFAP1	1.11862e-53	0.701035	0.736	0.491	2.27717e-49	1	AFAP1
IFITM5	4.29771e-53	0.473469	0.921	0.785	8.74885e-49	1	IFITM5
EMP1	4.39833e-53	0.901409	0.649	0.379	8.95368e-49	1	EMP1
ARHGAP40	9.12732e-53	0.592247	0.265	0.07	1.85805e-48	1	ARHGAP40
FBLN5	8.37771e-52	0.651911	0.678	0.379	1.70545e-47	1	FBLN5
EFEMP1	4.16324e-51	0.992881	0.54	0.294	8.47511e-47	1	EFEMP1
PRSS23	7.03178e-51	0.843661	0.578	0.311	1.43146e-46	1	PRSS23
ST6GALNAC3	1.41985e-50	0.954619	0.419	0.179	2.8904e-46	1	ST6GALNAC3
SRGAP3	2.87455e-50	0.733843	0.461	0.218	5.85171e-46	1	SRGAP3
ADAMTS19	1.1324e-49	0.833044	0.504	0.241	2.30522e-45	1	ADAMTS19
CKB	1.72673e-49	0.62656	0.474	0.21	3.5151e-45	1	CKB
SESTD1	4.96831e-49	0.749256	0.565	0.326	1.0114e-44	1	SESTD1
STXBP6	5.47219e-49	0.748452	0.593	0.318	1.11397e-44	1	STXBP6
OGN1	2.53261e-48	0.577881	0.963	0.7	5.15563e-44	1	OGN
ENSGALG00010013098	5.54877e-48	0.750696	0.404	0.171	1.12956e-43	1	ENSGALG00010013098
ENSGALG00010021899	6.30107e-48	0.689823	0.369	0.146	1.28271e-43	1	ENSGALG00010021899
OSR1	3.19206e-47	0.561101	0.297	0.094	6.49807e-43	1	OSR1
ARHGEF10	4.28825e-47	0.8527	0.586	0.358	8.72958e-43	1	ARHGEF10
SH3BGRL3	5.80727e-47	0.612045	0.824	0.683	1.18219e-42	1	SH3BGRL3
PRDX6	2.61388e-46	0.790959	0.605	0.399	5.32108e-42	1	PRDX6
ANXA2	3.73588e-46	0.623054	0.889	0.763	7.60514e-42	1	ANXA2
VCAN	7.12868e-46	0.735971	0.624	0.353	1.45118e-41	1	VCAN
PDIA5	2.40115e-45	0.742376	0.537	0.31	4.88803e-41	1	PDIA5
FNDC3A	3.632e-45	0.740016	0.782	0.589	7.39366e-41	1	FNDC3A
IQSEC1	3.66097e-45	0.674264	0.616	0.355	7.45263e-41	1	IQSEC1
MAPK9	1.07887e-44	0.807594	0.344	0.135	2.19625e-40	1	MAPK9
ABHD12	1.68708e-44	0.678914	0.425	0.202	3.43439e-40	1	ABHD12
TEC	6.44307e-44	0.410689	0.274	0.083	1.31162e-39	1	TEC
PDE10A	1.26132e-43	0.342524	0.744	0.446	2.56766e-39	1	PDE10A
DLC1	1.3254e-43	0.794834	0.832	0.703	2.69813e-39	1	DLC1
SERPING1	1.69252e-43	0.69682	0.71	0.524	3.44547e-39	1	SERPING1
FBXO34	4.72809e-43	0.64252	0.403	0.185	9.62496e-39	1	FBXO34
UGP2	1.2542e-42	0.944558	0.477	0.258	2.55317e-38	1	UGP2
ZNF385D1	2.47563e-42	0.795764	0.701	0.433	5.03965e-38	1	ZNF385D
MAP1B	2.77208e-42	0.804451	0.681	0.425	5.64312e-38	1	MAP1B
TNFSF10	8.81732e-42	0.786177	0.517	0.292	1.79494e-37	1	TNFSF10
LOX1	9.72249e-42	0.715985	0.77	0.543	1.97921e-37	1	LOX
CDON	8.519e-41	0.663746	0.489	0.271	1.73421e-36	1	CDON
KANK4	8.55825e-41	0.678491	0.49	0.254	1.7422e-36	1	KANK4
MRAS	1.44873e-40	0.6883	0.485	0.255	2.94918e-36	1	MRAS
TMEM43	1.75487e-40	0.665321	0.401	0.194	3.57239e-36	1	TMEM43
THY1	1.45308e-39	0.611384	0.848	0.655	2.95804e-35	1	THY1
SNTB1	1.72016e-39	0.478751	0.268	0.088	3.50174e-35	1	SNTB1
NRIP1	4.58138e-39	0.808024	0.739	0.565	9.32631e-35	1	NRIP1
PIEZO2	6.77242e-39	0.744747	0.489	0.257	1.37866e-34	1	PIEZO2
WNT5B	9.2455e-39	0.569979	0.382	0.169	1.88211e-34	1	WNT5B
ENSGALG00010029409	1.67507e-38	0.61713	0.517	0.279	3.40994e-34	1	ENSGALG00010029409
SPTSSA	1.38072e-37	0.621624	0.413	0.212	2.81073e-33	1	SPTSSA
DIAPH2	1.55785e-36	0.542234	0.911	0.858	3.17131e-32	1	DIAPH2
ANTXR2	2.11311e-36	0.5658	0.791	0.641	4.30166e-32	1	ANTXR2
VGLL3	2.42185e-36	0.752798	0.331	0.146	4.93015e-32	1	VGLL3
VAV2	3.98075e-36	0.704496	0.52	0.309	8.10361e-32	1	VAV2
CDH20	7.20289e-36	0.705523	0.332	0.143	1.46629e-31	1	CDH20
FAM20C	3.60979e-35	0.662676	0.613	0.421	7.34845e-31	1	FAM20C
NECTIN1	6.58556e-35	0.540471	0.338	0.15	1.34062e-30	1	NECTIN1
COL1A21	7.71257e-35	0.484778	1	0.912	1.57005e-30	1	COL1A2
ENSGALG000100130781	1.5927e-33	0.475819	0.934	0.766	3.24225e-29	1	ENSGALG00010013078
ISLR	1.81115e-33	0.785946	0.451	0.261	3.68696e-29	1	ISLR
FGF71	2.85886e-33	0.686914	0.596	0.397	5.81978e-29	1	FGF7
CERCAM	2.90516e-33	0.605395	0.382	0.189	5.91402e-29	1	CERCAM
PLEKHH2	8.23386e-33	0.522793	0.397	0.193	1.67617e-28	1	PLEKHH2
ADAMTS15	8.78017e-33	0.60686	0.486	0.268	1.78738e-28	1	ADAMTS15
ENSGALG00010020169	1.49035e-32	0.578612	0.362	0.176	3.03391e-28	1	ENSGALG00010020169
TSPAN5	5.12653e-32	0.52864	0.337	0.15	1.04361e-27	1	TSPAN5
TAOK3	5.77562e-32	0.706843	0.504	0.322	1.17574e-27	1	TAOK3
FZD4	7.65141e-32	0.556365	0.599	0.398	1.5576e-27	1	FZD4
RAB11FIP2	9.34501e-32	0.624831	0.574	0.409	1.90236e-27	1	RAB11FIP2
HNMT	1.10317e-31	0.492105	0.293	0.121	2.24573e-27	1	HNMT
SERPINH1	2.18351e-31	0.4133	0.925	0.822	4.44497e-27	1	SERPINH1
ENSGALG00010003542	2.93832e-31	0.659322	0.754	0.61	5.98155e-27	1	ENSGALG00010003542
RRAS	3.925e-31	0.625423	0.499	0.318	7.99012e-27	1	RRAS
MYO9A	4.92748e-31	0.590966	0.581	0.379	1.00309e-26	1	MYO9A
SMURF2	7.7465e-31	0.769298	0.445	0.263	1.57696e-26	1	SMURF2
FNBP1L	1.66201e-30	0.548681	0.791	0.68	3.38336e-26	1	FNBP1L
RAMP2	1.69797e-30	0.373512	0.452	0.25	3.45655e-26	1	RAMP2
OSR2	3.40758e-30	0.533168	0.423	0.223	6.93681e-26	1	OSR2
CAB39L	4.36681e-30	0.585704	0.587	0.393	8.88951e-26	1	CAB39L
ENSGALG00010023528	4.89874e-30	0.549558	0.284	0.122	9.97236e-26	1	ENSGALG00010023528
ENSGALG00010023963	1.2056e-29	0.754317	0.37	0.192	2.45425e-25	1	ENSGALG00010023963
SASH1	2.09038e-29	0.629222	0.791	0.612	4.25539e-25	1	SASH1
NBL1	5.71587e-29	0.646938	0.584	0.42	1.16358e-24	1	NBL1
ENSGALG00010006982	7.57147e-29	0.64133	0.638	0.465	1.54132e-24	1	ENSGALG00010006982
KATNBL1	8.40334e-29	0.490335	0.354	0.175	1.71067e-24	1	KATNBL1
NFIB	1.19427e-28	0.427038	0.943	0.843	2.43117e-24	1	NFIB
NAMPTP1	4.78174e-28	0.962144	0.474	0.308	9.73418e-24	1	NAMPTP1
ENSGALG00010029167	5.80504e-28	0.562765	0.348	0.177	1.18173e-23	1	ENSGALG00010029167
FLRT21	1.41637e-27	0.566541	0.669	0.482	2.8833e-23	1	FLRT2
PROS1	1.54058e-27	0.499537	0.488	0.296	3.13616e-23	1	PROS1
ENTPD1	1.93055e-27	0.51888	0.297	0.133	3.93002e-23	1	ENTPD1
ENSGALG00010023368	2.67231e-27	1.08756	0.274	0.124	5.44002e-23	1	ENSGALG00010023368
KPNB1	6.62359e-27	0.616698	0.558	0.415	1.34836e-22	1	KPNB1
S100A10.1	8.58792e-27	0.585441	0.763	0.638	1.74824e-22	1	S100A10.1
ITM2B	9.01664e-27	0.406691	0.714	0.589	1.83552e-22	1	ITM2B
AXL	1.35862e-26	0.544991	0.354	0.187	2.76575e-22	1	AXL
DCN1	1.39024e-26	0.386035	1	0.822	2.83012e-22	1	DCN
DCAF6	2.51054e-26	0.554743	0.599	0.447	5.11071e-22	1	DCAF6
LDB2	3.64379e-26	0.263934	0.447	0.241	7.41765e-22	1	LDB2
AIG1	4.61457e-26	0.609257	0.395	0.229	9.39389e-22	1	AIG1
ENSGALG00010015149	6.37889e-26	0.530363	0.694	0.57	1.29855e-21	1	ENSGALG00010015149
GAS7	7.46713e-26	0.532535	0.587	0.423	1.52008e-21	1	GAS7
CALCRL	8.89865e-26	0.296488	0.269	0.111	1.8115e-21	1	CALCRL
PREP	9.99439e-26	0.466376	0.297	0.144	2.03456e-21	1	PREP
MAN2B2	1.01882e-25	0.544353	0.324	0.169	2.07401e-21	1	MAN2B2
GINM1	1.02205e-25	0.540449	0.523	0.355	2.08059e-21	1	GINM1
GSTA3	1.32729e-25	0.482716	0.325	0.168	2.70196e-21	1	GSTA3
EPHB1	1.57945e-25	0.494768	0.391	0.217	3.21529e-21	1	EPHB1
ARHGEF3	1.61286e-25	0.419739	0.486	0.294	3.28329e-21	1	ARHGEF3
MTCL1	2.39636e-25	0.559039	0.473	0.29	4.87826e-21	1	MTCL1
CPM	2.6526e-25	0.763604	0.392	0.218	5.3999e-21	1	CPM
RDH10	3.31073e-25	0.555795	0.264	0.118	6.73965e-21	1	RDH10
OAZ1	3.439e-25	0.321766	0.975	0.947	7.00076e-21	1	OAZ1
CTSD	3.60265e-25	0.669503	0.592	0.457	7.33391e-21	1	CTSD
ATP2B2	3.776e-25	0.581097	0.37	0.192	7.68681e-21	1	ATP2B2
NAV1	1.21384e-24	0.455297	0.293	0.141	2.47101e-20	1	NAV1
SERP1	3.30663e-24	0.418836	0.884	0.818	6.7313e-20	1	SERP1
MCC	4.38513e-24	0.509748	0.303	0.148	8.92681e-20	1	MCC
KLF2	9.75154e-24	0.452742	0.738	0.601	1.98512e-19	1	KLF2
NOVA1.1	3.06574e-23	0.673057	0.498	0.329	6.24093e-19	1	NOVA1.1
TMEM200B	3.28247e-23	0.512141	0.373	0.221	6.68212e-19	1	TMEM200B
RPN1	3.60903e-23	0.506258	0.754	0.661	7.3469e-19	1	RPN1
ABLIM1	6.09118e-23	0.443124	0.523	0.331	1.23998e-18	1	ABLIM1
TRANK1	6.94283e-23	0.910535	0.464	0.315	1.41335e-18	1	TRANK1
FMNL2	1.09277e-22	0.544768	0.439	0.281	2.22455e-18	1	FMNL2
CDK17	1.59858e-22	0.513699	0.559	0.407	3.25422e-18	1	CDK17
STARD13	1.69741e-22	0.513251	0.638	0.503	3.45542e-18	1	STARD13
HSPA8	2.96799e-22	0.545043	0.88	0.854	6.04194e-18	1	HSPA8
PHLPP1	6.05685e-22	0.595528	0.578	0.441	1.23299e-17	1	PHLPP1
NHSL1	9.68163e-22	0.55066	0.379	0.22	1.97089e-17	1	NHSL1
ADAMTS12	1.0263e-21	0.443461	0.559	0.404	2.08925e-17	1	ADAMTS12
HDAC7	1.44636e-21	0.548328	0.492	0.347	2.94435e-17	1	HDAC7
KLF3	1.80992e-21	0.465788	0.406	0.251	3.68446e-17	1	KLF3
OLFML31	2.12716e-21	0.408053	0.799	0.636	4.33027e-17	1	OLFML3
OPHN1	3.01737e-21	0.456038	0.3	0.16	6.14247e-17	1	OPHN1
TMTC1	3.93071e-21	0.582524	0.505	0.353	8.00175e-17	1	TMTC1
ENSGALG00010006547	4.14595e-21	0.682974	0.725	0.624	8.4399e-17	1	ENSGALG00010006547
C1QTNF2	4.91851e-21	0.509801	0.375	0.226	1.00126e-16	1	C1QTNF2
MARCKS	7.11848e-21	0.549648	0.722	0.625	1.44911e-16	1	MARCKS
MAOA	8.33226e-21	0.389249	0.407	0.239	1.6962e-16	1	MAOA
ENSGALG00010007936	1.74451e-20	0.437505	0.335	0.18	3.5513e-16	1	ENSGALG00010007936
SIPA1L11	2.22491e-20	0.692898	0.586	0.458	4.52924e-16	1	SIPA1L1
GDPD5	2.63349e-20	0.345518	0.324	0.169	5.361e-16	1	GDPD5
ITGB51	3.10844e-20	0.582108	0.476	0.332	6.32785e-16	1	ITGB5
SLIT3	3.25775e-20	0.485768	0.742	0.561	6.6318e-16	1	SLIT3
NID1	3.50941e-20	0.390995	0.7	0.504	7.1441e-16	1	NID1
COL6A2	3.74025e-20	0.271571	0.985	0.84	7.61403e-16	1	COL6A2
ECE1	1.09513e-19	0.35267	0.287	0.145	2.22936e-15	1	ECE1
LPAR2	1.22798e-19	0.362445	0.261	0.131	2.49981e-15	1	LPAR2
PAMR1	2.07556e-19	0.438748	0.384	0.234	4.22523e-15	1	PAMR1
ZDHHC8	4.50755e-19	0.584284	0.526	0.392	9.17602e-15	1	ZDHHC8
ADD3	5.14278e-19	0.387099	0.84	0.749	1.04691e-14	1	ADD3
CREB3L1	5.25651e-19	0.465724	0.575	0.438	1.07007e-14	1	CREB3L1
DNAJC1	7.45785e-19	0.460678	0.571	0.46	1.51819e-14	1	DNAJC1
FYN	1.43631e-18	0.264733	0.735	0.602	2.9239e-14	1	FYN
DISP11	2.40816e-18	0.561312	0.477	0.339	4.90228e-14	1	DISP1
OSBPL1A	2.82825e-18	0.455141	0.411	0.271	5.75748e-14	1	OSBPL1A
TUFT1	4.3707e-18	0.402234	0.255	0.131	8.89744e-14	1	TUFT1
GAB3	5.65877e-18	0.262585	0.253	0.125	1.15196e-13	1	GAB3
PTPRA	8.43134e-18	0.506551	0.527	0.411	1.71637e-13	1	PTPRA
ENSGALG00010015499	1.81329e-17	0.538966	0.305	0.171	3.6913e-13	1	ENSGALG00010015499
LRRK1	2.25957e-17	0.560136	0.297	0.174	4.59981e-13	1	LRRK1
SNX14	2.30951e-17	0.471251	0.319	0.194	4.70147e-13	1	SNX14
LMBR1	4.66532e-17	0.533954	0.447	0.316	9.49718e-13	1	LMBR1
RBPJ	1.70072e-16	0.381608	0.476	0.35	3.46215e-12	1	RBPJ
FST	1.71781e-16	0.382847	0.253	0.133	3.49695e-12	1	FST
ENSGALG00010002671	2.26205e-16	0.366084	0.272	0.15	4.60485e-12	1	ENSGALG00010002671
RHOC	3.6949e-16	0.350832	0.407	0.263	7.52172e-12	1	RHOC
MCFD2	3.82477e-16	0.485759	0.457	0.352	7.78608e-12	1	MCFD2
PLBD2	4.03013e-16	0.457044	0.652	0.567	8.20414e-12	1	PLBD2
HIVEP1	4.64975e-16	0.384638	0.843	0.778	9.4655e-12	1	HIVEP1
SLC11A2	5.07338e-16	0.525804	0.296	0.179	1.03279e-11	1	SLC11A2
PDE1A	5.80312e-16	0.384631	0.362	0.221	1.18134e-11	1	PDE1A
ASAP3	7.84026e-16	0.423336	0.369	0.243	1.59604e-11	1	ASAP3
ENSGALG000100051631	1.2844e-15	0.260611	0.331	0.188	2.61464e-11	1	ENSGALG00010005163
RAB11B	1.58464e-15	0.450032	0.531	0.426	3.22585e-11	1	RAB11B
PDCD4	1.60597e-15	0.426662	0.327	0.207	3.26928e-11	1	PDCD4
ERLEC1	2.71949e-15	0.428146	0.477	0.377	5.53607e-11	1	ERLEC1
APMAP	3.06718e-15	0.436028	0.458	0.342	6.24386e-11	1	APMAP
DNAJC10	3.61454e-15	0.457213	0.331	0.217	7.35812e-11	1	DNAJC10
DAD1	4.53388e-15	0.403743	0.605	0.52	9.22961e-11	1	DAD1
PCCA	5.54989e-15	0.57517	0.344	0.23	1.12979e-10	1	PCCA
DHRSX.1	8.63789e-15	0.424639	0.37	0.243	1.75841e-10	1	DHRSX.1
XYLT1	1.0628e-14	0.373499	0.293	0.171	2.16355e-10	1	XYLT1
RCN1	1.32448e-14	0.417278	0.564	0.447	2.69624e-10	1	RCN1
C6H10orf54	1.36056e-14	0.377647	0.334	0.21	2.76968e-10	1	C6H10orf54
OSBPL5	1.50141e-14	0.407197	0.593	0.491	3.05642e-10	1	OSBPL5
ITIH5	1.55987e-14	0.370286	0.325	0.197	3.17543e-10	1	ITIH5
PTGES1	1.76211e-14	0.450155	0.325	0.206	3.58713e-10	1	PTGES
COMP1	1.98398e-14	0.372268	0.552	0.4	4.03878e-10	1	COMP
HIC2	2.61071e-14	0.407019	0.54	0.424	5.31463e-10	1	HIC2
PIK3R1	3.14906e-14	0.397118	0.514	0.387	6.41053e-10	1	PIK3R1
FAM126A	3.52145e-14	0.423238	0.348	0.23	7.16862e-10	1	FAM126A
FKBP11	4.9317e-14	0.406372	0.534	0.429	1.00395e-09	1	FKBP11
CPQ	5.32153e-14	0.477683	0.403	0.279	1.0833e-09	1	CPQ
MAGI3	6.0644e-14	0.417389	0.335	0.216	1.23453e-09	1	MAGI3
HIPK2	8.12709e-14	0.427635	0.643	0.557	1.65443e-09	1	HIPK2
DDX5	9.24319e-14	0.287078	0.933	0.911	1.88164e-09	1	DDX5
TIMP3	9.28982e-14	0.258038	0.889	0.843	1.89113e-09	1	TIMP3
CD276	1.80921e-13	0.401316	0.369	0.258	3.683e-09	1	CD276
PIK3IP1	1.89768e-13	0.315812	0.449	0.321	3.8631e-09	1	PIK3IP1
FBRSL1	2.14924e-13	0.267113	0.845	0.792	4.37521e-09	1	FBRSL1
TCN2	2.17884e-13	0.312161	0.269	0.159	4.43547e-09	1	TCN2
ENSGALG00010003633	2.3648e-13	0.509838	0.855	0.84	4.81402e-09	1	ENSGALG00010003633
HDAC41	2.82695e-13	0.333823	0.799	0.766	5.75483e-09	1	HDAC4
ENSGALG00010002803	2.89434e-13	0.365488	0.382	0.267	5.89202e-09	1	ENSGALG00010002803
ANGPTL21	3.54564e-13	0.250135	0.835	0.716	7.21785e-09	1	ANGPTL2
ZBTB20	3.85712e-13	0.42284	0.543	0.447	7.85193e-09	1	ZBTB20
GALNT15	3.98592e-13	0.371594	0.387	0.269	8.11413e-09	1	GALNT15
CLDND1	4.10451e-13	0.42202	0.408	0.308	8.35555e-09	1	CLDND1
ZNF4691	5.11628e-13	0.411493	0.59	0.48	1.04152e-08	1	ZNF469
BICC1	5.48135e-13	0.325796	0.729	0.63	1.11584e-08	1	BICC1
SEL1L3	6.35566e-13	0.397588	0.296	0.191	1.29382e-08	1	SEL1L3
DCBLD2	6.37122e-13	0.424234	0.375	0.263	1.29699e-08	1	DCBLD2
ENSGALG00010005262	7.06007e-13	0.428873	0.359	0.252	1.43722e-08	1	ENSGALG00010005262
HIVEP2	1.78957e-12	0.440699	0.59	0.512	3.64303e-08	1	HIVEP2
BNC2	2.76228e-12	0.2846	0.764	0.623	5.62317e-08	1	BNC2
HM131	3.71172e-12	0.334884	0.565	0.483	7.55595e-08	1	HM13
SETBP1	3.97766e-12	0.396676	0.7	0.602	8.09732e-08	1	SETBP1
LSAMP	6.32629e-12	0.286601	0.438	0.317	1.28784e-07	1	LSAMP
UBTD2	7.15789e-12	0.349421	0.391	0.286	1.45713e-07	1	UBTD2
SSR3	7.77182e-12	0.390988	0.568	0.511	1.58211e-07	1	SSR3
CAPN2	1.1098e-11	0.357882	0.369	0.262	2.25922e-07	1	CAPN2
CYBRD11	1.25226e-11	0.339594	0.616	0.524	2.54923e-07	1	CYBRD1
TES	1.78934e-11	0.332381	0.419	0.304	3.64256e-07	1	TES
STX12	1.79441e-11	0.313015	0.268	0.167	3.65288e-07	1	STX12
SDK1	1.82611e-11	0.326605	0.548	0.435	3.71742e-07	1	SDK1
PCDHGC3	2.24294e-11	0.28175	0.868	0.826	4.56596e-07	1	PCDHGC3
COX6C	2.30806e-11	0.405211	0.796	0.774	4.69852e-07	1	COX6C
FNDC3B	2.3182e-11	0.323889	0.728	0.683	4.71916e-07	1	FNDC3B
GATSL2	2.83967e-11	0.382934	0.347	0.247	5.78071e-07	1	GATSL2
LRRC15	3.07881e-11	0.372194	0.414	0.299	6.26754e-07	1	LRRC15
PIAS1	4.0586e-11	0.377103	0.548	0.463	8.26208e-07	1	PIAS1
PLCE1	4.34342e-11	0.388851	0.266	0.171	8.84189e-07	1	PLCE1
DLGAP4	4.63945e-11	0.334619	0.58	0.503	9.44453e-07	1	DLGAP4
PRRC2C	5.32023e-11	0.275809	0.788	0.762	1.08304e-06	1	PRRC2C
WIPI1	8.88207e-11	0.339554	0.288	0.198	1.80812e-06	1	WIPI1
ENSGALG00010003797	9.64751e-11	0.42566	0.309	0.215	1.96394e-06	1	ENSGALG00010003797
EPS15	9.94447e-11	0.318193	0.447	0.353	2.0244e-06	1	EPS15
FGL1A1	1.00858e-10	0.360381	0.413	0.312	2.05318e-06	1	FGL1A
PDIA4	1.06542e-10	0.409502	0.521	0.439	2.16888e-06	1	PDIA4
ADAMTSL11	1.10632e-10	0.704845	0.363	0.273	2.25213e-06	1	ADAMTSL1
MPHOSPH6	1.49705e-10	0.332918	0.36	0.266	3.04755e-06	1	MPHOSPH6
NOVA1	1.61798e-10	0.328947	0.252	0.16	3.29371e-06	1	NOVA1
PTGFRN	1.63586e-10	0.453716	0.305	0.212	3.33013e-06	1	PTGFRN
NR1D21	1.66084e-10	0.325571	0.712	0.644	3.38097e-06	1	NR1D2
ECM21	2.2533e-10	0.309941	0.799	0.733	4.58703e-06	1	ECM2
ENSGALG00010018067	2.25486e-10	0.30708	0.306	0.2	4.59021e-06	1	ENSGALG00010018067
NR4A2	2.41934e-10	0.337396	0.302	0.2	4.92505e-06	1	NR4A2
HMGN2P46	2.58097e-10	0.379936	0.606	0.565	5.25408e-06	1	HMGN2P46
RPN2	3.05269e-10	0.364632	0.439	0.346	6.21436e-06	1	RPN2
RALA	3.70451e-10	0.400777	0.444	0.373	7.54127e-06	1	RALA
PRRG1	4.64574e-10	0.364341	0.407	0.312	9.45733e-06	1	PRRG1
ZFP36L2	5.1039e-10	0.422217	0.619	0.557	1.039e-05	1	ZFP36L2
FAM129A	5.1611e-10	0.324927	0.422	0.326	1.05064e-05	1	FAM129A
EHBP1	5.50573e-10	0.333967	0.722	0.682	1.1208e-05	1	EHBP1
SMARCE1	6.09359e-10	0.318191	0.559	0.504	1.24047e-05	1	SMARCE1
ADD1	7.79583e-10	0.335086	0.514	0.441	1.587e-05	1	ADD1
SELENON	8.54922e-10	0.365442	0.351	0.265	1.74036e-05	1	SELENON
TENM4	1.09322e-09	0.368092	0.309	0.205	2.22547e-05	1	TENM4
GALNT17	1.19279e-09	0.39309	0.344	0.253	2.42816e-05	1	GALNT17
SLC43A2	1.20414e-09	0.274445	0.529	0.432	2.45127e-05	1	SLC43A2
MXRA5	1.22943e-09	0.405565	0.665	0.596	2.50276e-05	1	MXRA5
ABI2	1.50068e-09	0.335656	0.463	0.373	3.05492e-05	1	ABI2
TPP11	1.75166e-09	0.253722	0.805	0.735	3.56586e-05	1	TPP1
FGF18	2.40823e-09	0.342279	0.407	0.306	4.90243e-05	1	FGF18
PTK2	4.45375e-09	0.369198	0.571	0.511	9.0665e-05	1	PTK2
TXNDC5	9.49615e-09	0.371263	0.378	0.301	0.000193313	1	TXNDC5
OSMR	1.04783e-08	0.312555	0.319	0.231	0.000213306	1	OSMR
ABCC1	1.37607e-08	0.351136	0.266	0.185	0.000280127	1	ABCC1
INSIG2	2.12152e-08	0.292277	0.275	0.192	0.000431877	1	INSIG2
PNPLA2	2.18815e-08	0.375442	0.302	0.219	0.000445441	1	PNPLA2
ERGIC1	2.26982e-08	0.303949	0.486	0.422	0.000462067	1	ERGIC1
KIF2A	3.03485e-08	0.281549	0.428	0.338	0.000617805	1	KIF2A
SLAIN2	3.36823e-08	0.255554	0.252	0.172	0.000685671	1	SLAIN2
FMO3	3.53793e-08	0.271791	0.275	0.188	0.000720217	1	FMO3
EPHB2	3.69509e-08	0.264472	0.283	0.197	0.000752209	1	EPHB2
TAX1BP3	4.2652e-08	0.30053	0.425	0.35	0.000868268	1	TAX1BP3
PLA2G4A	7.04725e-08	0.291376	0.262	0.183	0.00143461	1	PLA2G4A
SMDT1	7.16257e-08	0.259627	0.351	0.274	0.00145808	1	SMDT1
HDLBP	7.47334e-08	0.262887	0.647	0.591	0.00152135	1	HDLBP
ENSGALG00010026516	9.10655e-08	0.328664	0.654	0.598	0.00185382	1	ENSGALG00010026516
RAB3GAP2	9.49376e-08	0.364129	0.366	0.294	0.00193265	1	RAB3GAP2
KIF13B	9.62107e-08	0.264564	0.394	0.307	0.00195856	1	KIF13B
EHD3	1.11573e-07	0.258454	0.53	0.461	0.00227129	1	EHD3
ENSGALG00010014994	1.22507e-07	0.336714	0.411	0.345	0.00249388	1	ENSGALG00010014994
RORA1	1.50098e-07	0.284397	0.827	0.753	0.00305555	1	RORA
TGFBR21	1.55441e-07	0.287858	0.599	0.522	0.00316431	1	TGFBR2
PFKFB4	3.81917e-07	0.385856	0.429	0.366	0.00777469	1	PFKFB4
EPS8	4.39133e-07	0.288018	0.375	0.295	0.00893943	1	EPS8
TIPARP	5.25618e-07	0.255416	0.691	0.623	0.0107	1	TIPARP
ENSGALG00010011954	6.24478e-07	0.262539	0.31	0.233	0.0127125	1	ENSGALG00010011954
ARHGAP21	6.25029e-07	0.285853	0.666	0.64	0.0127237	1	ARHGAP21
MIA3	7.14284e-07	0.268377	0.546	0.508	0.0145407	1	MIA3
MAEA	8.75201e-07	0.276383	0.252	0.18	0.0178165	1	MAEA
FZD1	9.99663e-07	0.271514	0.691	0.639	0.0203501	1	FZD1
ENSGALG00010002378	1.10474e-06	0.336114	0.597	0.561	0.0224891	1	ENSGALG00010002378
MEGF10	1.11254e-06	0.310967	0.458	0.387	0.0226479	1	MEGF10
TNFRSF1A	1.29019e-06	0.373944	0.359	0.301	0.0262645	1	TNFRSF1A
PAPD5	1.36087e-06	0.291814	0.36	0.291	0.0277032	1	PAPD5
DNAJB2	1.51476e-06	0.281619	0.321	0.254	0.030836	1	DNAJB2
MDM2	1.61534e-06	0.287432	0.337	0.268	0.0328835	1	MDM2
ZBTB321	1.69251e-06	0.411862	0.471	0.417	0.0344545	1	ZBTB32
ENSGALG00010002050	2.38574e-06	0.3392	0.366	0.311	0.0485666	1	ENSGALG00010002050
SEC11C	2.74979e-06	0.318705	0.312	0.252	0.0559776	1	SEC11C
RABEP1	2.85638e-06	0.280915	0.328	0.264	0.0581474	1	RABEP1
GLG1	2.9301e-06	0.308271	0.496	0.459	0.059648	1	GLG1
LIMD1	3.94375e-06	0.290532	0.261	0.197	0.0802829	1	LIMD1
RHOQ	5.22087e-06	0.336218	0.341	0.284	0.106281	1	RHOQ
CASC4	7.08423e-06	0.289198	0.514	0.479	0.144214	1	CASC4
CPED11	7.80324e-06	0.294655	0.334	0.262	0.158851	1	CPED1
LMAN1L	8.28821e-06	0.281254	0.375	0.321	0.168723	1	LMAN1L
SAFB	8.63739e-06	0.274886	0.439	0.387	0.175831	1	SAFB
CDC26	8.73142e-06	0.279096	0.449	0.398	0.177746	1	CDC26
SELENOM	8.80926e-06	0.282511	0.495	0.442	0.17933	1	SELENOM
ENSGALG00010017323	1.04193e-05	0.263169	0.391	0.33	0.212107	1	ENSGALG00010017323
TPRG1L	1.04559e-05	0.267115	0.435	0.386	0.212851	1	TPRG1L
FLOT2	1.08049e-05	0.255532	0.35	0.29	0.219954	1	FLOT2
NCKAP1	1.24143e-05	0.273235	0.47	0.416	0.252719	1	NCKAP1
SAR1B	1.56332e-05	0.293174	0.341	0.286	0.318246	1	SAR1B
PAK3	1.57969e-05	0.288507	0.271	0.212	0.321577	1	PAK3
POFUT2	2.24823e-05	0.292143	0.294	0.241	0.457673	1	POFUT2
SGCB	2.41116e-05	0.303574	0.348	0.296	0.490839	1	SGCB
MARCHF2	2.41614e-05	0.255716	0.258	0.204	0.491854	1	MARCHF2
PAM	2.66594e-05	0.299042	0.42	0.369	0.542704	1	PAM
ENSGALG00010029498	2.962e-05	0.279091	0.365	0.321	0.602975	1	ENSGALG00010029498
PHLDB2	3.01152e-05	0.264603	0.444	0.387	0.613054	1	PHLDB2
CEBPB	3.32259e-05	0.268345	0.551	0.502	0.676381	1	CEBPB
ADGRA1	3.72981e-05	0.255179	0.343	0.273	0.759277	1	ADGRA1
SSBP4	3.7731e-05	0.280462	0.387	0.338	0.76809	1	SSBP4
YLPM1	4.78931e-05	0.273391	0.266	0.214	0.974959	1	YLPM1
SH3RF31	6.13528e-05	0.386547	0.384	0.338	1	1	SH3RF3
CPEB2	6.51858e-05	0.328473	0.268	0.212	1	1	CPEB2
AXIN2	6.75143e-05	0.261359	0.258	0.206	1	1	AXIN2
CD59	7.83043e-05	0.267499	0.367	0.318	1	1	CD59
RHOB1	8.67111e-05	0.3001	0.64	0.618	1	1	RHOB
KAZALD11	9.14667e-05	0.259406	0.413	0.361	1	1	KAZALD1
SH3BP5	0.000125956	0.25256	0.348	0.291	1	1	SH3BP5
DUSP10	0.0001359	0.257276	0.303	0.252	1	1	DUSP10
ENSGALG000100159371	0.000151613	0.279135	0.455	0.422	1	1	ENSGALG00010015937
ENSGALG00010002366	0.00022107	0.316022	0.353	0.314	1	1	ENSGALG00010002366
SMOC2	0.000367993	0.284794	0.281	0.223	1	1	SMOC2
CPNE3	0.00038236	0.274873	0.362	0.322	1	1	CPNE3
ENSGALG00010028492	0.000588899	0.272846	0.307	0.266	1	1	ENSGALG00010028492
LHFPL2	0.000643511	0.286413	0.373	0.333	1	1	LHFPL2
CMTM3	0.00163453	0.254559	0.283	0.247	1	1	CMTM3
IRS1	0.00183952	0.253636	0.318	0.276	1	1	IRS1
SPG7	0.00251772	0.264815	0.381	0.356	1	1	SPG7
SMAD6	0.00322002	0.286538	0.367	0.342	1	1	SMAD6
ENSGALG000100295161	0.00364898	0.295392	0.616	0.572	1	1	ENSGALG00010029516
SPSB1	0.00365024	0.262001	0.269	0.236	1	1	SPSB1
DDOST	0.00614633	0.254929	0.306	0.283	1	1	DDOST
GSN	1.99859e-221	2.29079	0.992	0.779	4.06853e-217	2	GSN
GPX31	1.24501e-183	1.35857	0.998	0.951	2.53447e-179	2	GPX3
LAMA21	1.56711e-182	1.71205	0.892	0.309	3.19016e-178	2	LAMA2
OC31	2.92112e-163	1.96387	0.864	0.338	5.94653e-159	2	OC3
DCN2	2.1136e-149	1.0062	0.998	0.825	4.30266e-145	2	DCN
ISM1	1.64192e-140	1.17727	0.545	0.124	3.34246e-136	2	ISM1
FBLN51	7.15734e-133	1.18163	0.839	0.348	1.45702e-128	2	FBLN5
SVEP1	1.6318e-130	1.17801	0.796	0.327	3.32186e-126	2	SVEP1
MGP1	1.63528e-125	1.38864	0.988	0.683	3.32895e-121	2	MGP
COLEC12	4.90368e-119	1.02279	0.701	0.238	9.98242e-115	2	COLEC12
MXRA51	1.38022e-109	1.17345	0.929	0.539	2.80972e-105	2	MXRA5
PDGFD1	1.58487e-108	1.2816	0.834	0.442	3.22633e-104	2	PDGFD
LCAT	7.48163e-106	1.42351	0.311	0.043	1.52304e-101	2	LCAT
SMOC21	2.39426e-105	1.11505	0.556	0.164	4.87399e-101	2	SMOC2
ELN	9.04831e-103	1.06282	0.924	0.563	1.84196e-98	2	ELN
SORCS2	1.01015e-100	1.22553	0.789	0.365	2.05636e-96	2	SORCS2
ADAMTSL31	1.33807e-96	1.12722	0.759	0.356	2.72391e-92	2	ADAMTSL3
NID11	1.05489e-94	1.01143	0.862	0.471	2.14744e-90	2	NID1
ENSGALG000100110131	1.04417e-89	1.20006	0.707	0.317	2.12562e-85	2	ENSGALG00010011013
APOA1	2.59657e-83	1.14516	0.983	0.844	5.28584e-79	2	APOA1
ENSGALG00010028412	3.00901e-83	1.02598	0.772	0.382	6.12544e-79	2	ENSGALG00010028412
NRN11	1.78698e-82	1.57003	0.724	0.382	3.63776e-78	2	NRN1
PKD21	2.30263e-80	0.941415	0.865	0.549	4.68746e-76	2	PKD2
PLXDC21	4.55246e-80	0.771758	0.967	0.671	9.26744e-76	2	PLXDC2
OGN2	2.02151e-78	0.75945	0.991	0.698	4.11519e-74	2	OGN
PODN	1.52386e-76	0.876672	0.802	0.471	3.10212e-72	2	PODN
HGF	1.70329e-74	0.810527	0.395	0.107	3.4674e-70	2	HGF
COL1A11	4.48763e-74	0.839797	1	0.942	9.13548e-70	2	COL1A1
FGL21	4.92943e-74	0.896073	0.585	0.219	1.00348e-69	2	FGL2
HPGD1	6.68139e-74	0.629193	0.644	0.244	1.36013e-69	2	HPGD
ANK2	5.86245e-71	0.680676	0.833	0.504	1.19342e-66	2	ANK2
FMO31	2.06808e-69	0.733743	0.457	0.15	4.20998e-65	2	FMO3
PDGFRA1	1.90241e-68	0.677298	0.7	0.313	3.87274e-64	2	PDGFRA
ENSGALG000100200031	4.32149e-68	0.698589	0.966	0.709	8.79725e-64	2	ENSGALG00010020003
SLIT31	1.35517e-67	0.796301	0.87	0.536	2.75872e-63	2	SLIT3
CATH31	4.43171e-67	0.762862	0.509	0.199	9.02164e-63	2	CATH3
ITGBL1	1.18689e-65	0.911482	0.475	0.176	2.41615e-61	2	ITGBL1
SPARC1	1.7402e-65	0.720378	0.998	0.958	3.54252e-61	2	SPARC
ENSGALG000100294091	1.29788e-64	0.697061	0.621	0.26	2.64209e-60	2	ENSGALG00010029409
CNKSR2	2.07439e-62	0.700747	0.373	0.109	4.22284e-58	2	CNKSR2
TRABD2B	3.02188e-61	0.85892	0.57	0.254	6.15165e-57	2	TRABD2B
NPAS3	4.17052e-61	0.883306	0.69	0.346	8.48993e-57	2	NPAS3
SERPINF11	2.42548e-60	0.57723	0.98	0.688	4.93755e-56	2	SERPINF1
CPE1	1.14115e-58	0.663375	0.771	0.42	2.32303e-54	2	CPE
WNT5B1	3.58174e-58	0.534868	0.452	0.157	7.29136e-54	2	WNT5B
P4HA31	9.03545e-58	0.630264	0.726	0.38	1.83935e-53	2	P4HA3
COL1A22	1.43063e-57	0.710242	1	0.913	2.91233e-53	2	COL1A2
FMOD1	2.02431e-54	0.809624	0.61	0.267	4.12089e-50	2	FMOD
ABLIM11	2.65411e-53	0.726992	0.627	0.31	5.40297e-49	2	ABLIM1
PTPN13	8.20885e-50	0.722498	0.652	0.358	1.67107e-45	2	PTPN13
EBF21	3.82401e-49	0.835209	0.776	0.471	7.78454e-45	2	EBF2
GALNT16	2.66405e-48	0.714406	0.672	0.373	5.4232e-44	2	GALNT16
NFIB1	4.7735e-48	0.590605	0.974	0.838	9.71742e-44	2	NFIB
CYBRD12	6.51032e-48	0.570917	0.799	0.486	1.32531e-43	2	CYBRD1
ENSGALG000100200181	9.35491e-47	0.597475	0.638	0.334	1.90438e-42	2	ENSGALG00010020018
SMIM3	1.45775e-46	0.536505	0.444	0.187	2.96754e-42	2	SMIM3
PLEKHH21	9.53052e-46	0.560109	0.449	0.184	1.94013e-41	2	PLEKHH2
C1QTNF7	3.39214e-45	0.513587	0.356	0.126	6.90537e-41	2	C1QTNF7
ROBO11	1.95999e-44	0.96517	0.759	0.458	3.98996e-40	2	ROBO1
COL8A1	3.74406e-44	0.651305	0.571	0.281	7.62178e-40	2	COL8A1
FAM20A1	6.72633e-44	0.514571	0.533	0.246	1.36928e-39	2	FAM20A
COL3A11	1.25554e-43	0.413336	0.997	0.872	2.55589e-39	2	COL3A1
C1QTNF21	6.80294e-43	0.53764	0.461	0.209	1.38488e-38	2	C1QTNF2
SLIT21	8.79245e-43	0.663772	0.721	0.434	1.78988e-38	2	SLIT2
BICC11	2.96601e-42	0.579032	0.851	0.605	6.03791e-38	2	BICC1
IL-17D1	5.91363e-42	0.67581	0.365	0.148	1.20384e-37	2	IL-17D
CCDC801	7.33777e-42	0.540163	0.98	0.756	1.49375e-37	2	CCDC80
DPT1	8.36217e-42	0.565182	0.769	0.449	1.70229e-37	2	DPT
FAT4	9.43225e-42	0.718197	0.615	0.342	1.92012e-37	2	FAT4
SPECC1	7.13209e-41	0.508722	0.358	0.137	1.45188e-36	2	SPECC1
IGFBP51	6.33139e-40	0.617296	0.924	0.702	1.28888e-35	2	IGFBP5
TENM41	1.66874e-39	0.642693	0.421	0.182	3.39706e-35	2	TENM4
PDGFRL1	1.03946e-38	0.539112	0.703	0.424	2.11603e-34	2	PDGFRL
IGFBP41	1.85803e-38	0.574682	0.836	0.551	3.78238e-34	2	IGFBP4
HOMER1	3.58308e-38	0.548191	0.314	0.115	7.29407e-34	2	HOMER1
EEF1B21	5.74261e-38	0.396848	0.992	0.935	1.16902e-33	2	EEF1B2
ENSGALG000100025561	5.87842e-38	0.355728	0.285	0.092	1.19667e-33	2	ENSGALG00010002556
ZEB11	2.49456e-37	0.559941	0.87	0.673	5.07818e-33	2	ZEB1
SLC16A91	4.65423e-37	0.550559	0.331	0.134	9.47461e-33	2	SLC16A9
DAB21	8.27143e-37	0.529873	0.625	0.361	1.68382e-32	2	DAB2
PTGDS1	1.44297e-36	1.11499	0.703	0.449	2.93746e-32	2	PTGDS
PDXK	1.64686e-36	0.484801	0.548	0.289	3.35251e-32	2	PDXK
FGF181	1.92604e-36	0.544368	0.531	0.28	3.92084e-32	2	FGF18
CDH11	6.02396e-36	0.499606	0.607	0.338	1.2263e-31	2	CDH11
MCTP1	3.42694e-35	0.386189	0.277	0.093	6.97621e-31	2	MCTP1
SFRP21	4.82504e-35	0.531389	0.689	0.405	9.82234e-31	2	SFRP2
AOX11	4.25457e-34	0.48711	0.498	0.254	8.66102e-30	2	AOX1
PIK3R11	9.87403e-34	0.496825	0.621	0.365	2.01006e-29	2	PIK3R1
PTPRM	1.29636e-33	0.415183	0.839	0.593	2.63899e-29	2	PTPRM
PLEKHG1	1.30313e-33	0.583121	0.543	0.3	2.65278e-29	2	PLEKHG1
EDIL31	3.32028e-33	0.494071	0.517	0.273	6.75909e-29	2	EDIL3
GREB1L1	6.41057e-33	0.588036	0.593	0.349	1.305e-28	2	GREB1L
COL6A31	9.58788e-33	0.491154	0.981	0.818	1.95181e-28	2	COL6A3
SEMA3A1	1.10304e-32	0.54238	0.488	0.249	2.24546e-28	2	SEMA3A
ADAMTS191	1.67384e-32	0.509542	0.497	0.246	3.40743e-28	2	ADAMTS19
OLFML32	3.09075e-32	0.472534	0.867	0.624	6.29185e-28	2	OLFML3
RARB1	3.09759e-32	0.566551	0.613	0.367	6.30576e-28	2	RARB
HNMT1	3.79543e-32	0.361681	0.311	0.119	7.72636e-28	2	HNMT
ENSGALG000100130981	7.52424e-32	0.466877	0.39	0.177	1.53171e-27	2	ENSGALG00010013098
PDE1A1	9.80173e-32	0.571047	0.427	0.209	1.99534e-27	2	PDE1A
DHRS3	8.35001e-31	0.46202	0.548	0.312	1.69981e-26	2	DHRS3
COL6A21	2.98337e-30	0.383551	0.992	0.84	6.07324e-26	2	COL6A2
POSTN1	5.02847e-30	0.275709	0.864	0.589	1.02365e-25	2	POSTN
FOLH1	5.76118e-30	0.444351	0.302	0.127	1.1728e-25	2	FOLH1
COL6A1	5.86705e-30	0.349549	0.995	0.839	1.19436e-25	2	COL6A1
SESN1	1.67531e-29	0.413932	0.491	0.261	3.41042e-25	2	SESN1
ENSGALG000100159372	2.6496e-29	0.476	0.618	0.387	5.39379e-25	2	ENSGALG00010015937
NFIA1	2.81613e-29	0.387522	0.988	0.911	5.7328e-25	2	NFIA
PKD11	2.88051e-29	0.428893	0.96	0.798	5.86385e-25	2	PKD1
ENSGALG000100239631	4.13406e-29	0.611527	0.39	0.19	8.41571e-25	2	ENSGALG00010023963
ETV51	5.38333e-29	0.400714	0.381	0.184	1.09588e-24	2	ETV5
PRSS231	6.26621e-29	0.519181	0.556	0.32	1.27561e-24	2	PRSS23
HECTD21	1.0558e-28	0.619094	0.508	0.298	2.14929e-24	2	HECTD2
TSKU1	1.41802e-28	0.412722	0.565	0.317	2.88667e-24	2	TSKU
PAPSS21	1.48047e-28	0.422627	0.358	0.169	3.01379e-24	2	PAPSS2
ANKRD12	1.67054e-28	0.516634	0.735	0.521	3.40072e-24	2	ANKRD12
PID1	2.12616e-28	0.433996	0.494	0.276	4.32822e-24	2	PID1
CDK14	2.14169e-28	0.477122	0.833	0.602	4.35984e-24	2	CDK14
TGFBR22	2.21611e-28	0.510119	0.729	0.495	4.51134e-24	2	TGFBR2
ADAMTSL2	2.30265e-28	0.935879	0.334	0.157	4.6875e-24	2	ADAMTSL2
ENSGALG00010029733	5.4349e-28	0.413112	0.432	0.225	1.10638e-23	2	ENSGALG00010029733
ENSGALG000100079361	5.94452e-28	0.491469	0.375	0.173	1.21013e-23	2	ENSGALG00010007936
RORA2	7.22137e-28	0.502861	0.909	0.736	1.47005e-23	2	RORA
MCUB	1.49545e-27	0.312641	0.328	0.145	3.04429e-23	2	MCUB
RGL11	2.75706e-27	0.413244	0.646	0.419	5.61255e-23	2	RGL1
HNRNPA11	3.71196e-27	0.353185	0.967	0.876	7.55645e-23	2	HNRNPA1
TSHZ3	4.92608e-27	0.432769	0.308	0.135	1.0028e-22	2	TSHZ3
SETBP11	1.79741e-26	0.479855	0.785	0.584	3.65899e-22	2	SETBP1
ARL6	2.69825e-26	0.4421	0.401	0.206	5.49282e-22	2	ARL6
LOX2	3.32306e-26	0.460443	0.777	0.544	6.76475e-22	2	LOX
BCL9	3.64338e-26	0.463037	0.539	0.328	7.41683e-22	2	BCL9
ENSGALG000100265161	3.99884e-26	0.483995	0.777	0.572	8.14044e-22	2	ENSGALG00010026516
TMEM65	4.58117e-26	0.544793	0.638	0.431	9.32588e-22	2	TMEM65
ZFHX41	8.31428e-26	0.417679	0.841	0.613	1.69254e-21	2	ZFHX4
SLC43A21	8.45248e-26	0.38755	0.641	0.409	1.72067e-21	2	SLC43A2
ENSGALG00010020254	9.22469e-26	0.346272	0.283	0.121	1.87787e-21	2	ENSGALG00010020254
WASF3	9.41792e-26	0.312559	0.254	0.099	1.9172e-21	2	WASF3
HLF1	9.4352e-26	0.375654	0.793	0.58	1.92072e-21	2	HLF
FZD11	1.01163e-25	0.438896	0.808	0.614	2.05937e-21	2	FZD1
OLFML11	2.46352e-25	0.287398	0.444	0.225	5.01498e-21	2	OLFML1
ENPP1	3.1304e-25	0.397164	0.31	0.143	6.37256e-21	2	ENPP1
GALNT151	4.05493e-25	0.389136	0.46	0.254	8.25463e-21	2	GALNT15
ENSGALG000100047051	4.42065e-25	0.424522	0.529	0.317	8.99912e-21	2	ENSGALG00010004705
ADGRL3	5.73562e-25	0.416956	0.3	0.134	1.1676e-20	2	ADGRL3
LRP5	1.08199e-24	0.417099	0.574	0.367	2.20262e-20	2	LRP5
MND11	4.5618e-24	0.428887	0.444	0.251	9.28645e-20	2	MND1
TNFSF101	1.17629e-23	0.413462	0.508	0.296	2.39456e-19	2	TNFSF10
TRIM2	1.33547e-23	0.32633	0.325	0.153	2.71861e-19	2	TRIM2
KIF13B1	1.66032e-23	0.480813	0.489	0.288	3.37991e-19	2	KIF13B
PALM1	2.1284e-23	0.32768	0.354	0.179	4.33279e-19	2	PALM
ENSGALG000100153821	2.34785e-23	0.418148	0.307	0.144	4.77952e-19	2	ENSGALG00010015382
EVL	2.41414e-23	0.286883	0.347	0.171	4.91447e-19	2	EVL
LRIG31	2.67633e-23	0.451729	0.444	0.255	5.4482e-19	2	LRIG3
AOX21	2.77618e-23	0.367966	0.356	0.177	5.65146e-19	2	AOX2
EPHA3	4.57651e-23	0.383115	0.574	0.345	9.3164e-19	2	EPHA3
SEMA6D1	5.12612e-23	0.376619	0.536	0.328	1.04352e-18	2	SEMA6D
NPDC1	7.65717e-23	0.297483	0.344	0.17	1.55877e-18	2	NPDC1
ADD31	8.55854e-23	0.380934	0.907	0.736	1.74226e-18	2	ADD3
SPRY1	1.12034e-22	0.322988	0.432	0.237	2.28069e-18	2	SPRY1
MYO9A1	1.14029e-22	0.362437	0.601	0.377	2.32128e-18	2	MYO9A
ZNF385D2	1.20576e-22	0.450964	0.67	0.443	2.45457e-18	2	ZNF385D
LMBR11	1.59358e-22	0.393882	0.505	0.305	3.24406e-18	2	LMBR1
DPYSL31	2.18289e-22	0.352332	0.794	0.563	4.44371e-18	2	DPYSL3
RNF150	2.42502e-22	0.431113	0.464	0.271	4.93661e-18	2	RNF150
FST1	2.45358e-22	0.450824	0.28	0.129	4.99476e-18	2	FST
ENSGALG00010027007	4.20225e-22	0.381887	0.743	0.555	8.55452e-18	2	ENSGALG00010027007
PBX11	5.16237e-22	0.418674	0.856	0.716	1.0509e-17	2	PBX1
FSTL31	8.90064e-22	0.403351	0.613	0.393	1.8119e-17	2	FSTL3
CILP1	1.29949e-21	0.511384	0.514	0.316	2.64538e-17	2	CILP
SPRY2	1.35568e-21	0.391943	0.438	0.252	2.75976e-17	2	SPRY2
FGFRL1	2.41183e-21	0.458821	0.562	0.367	4.90976e-17	2	FGFRL1
CDK2AP11	3.79936e-21	0.33125	0.495	0.3	7.73435e-17	2	CDK2AP1
CC2D2A	7.85586e-21	0.315876	0.358	0.19	1.59922e-16	2	CC2D2A
TGFBR31	8.76404e-21	0.300927	0.895	0.686	1.7841e-16	2	TGFBR3
VAPA1	1.09211e-20	0.360057	0.814	0.645	2.22321e-16	2	VAPA
CAMK41	1.56274e-20	0.367812	0.427	0.246	3.18128e-16	2	CAMK4
SAT1	1.97643e-20	0.315472	0.927	0.823	4.02341e-16	2	SAT1
EGLN11	2.92076e-20	0.294023	0.926	0.736	5.9458e-16	2	EGLN1
ZDHHC14	3.40309e-20	0.403135	0.72	0.533	6.92768e-16	2	ZDHHC14
DSEL	5.2151e-20	0.379236	0.415	0.24	1.06164e-15	2	DSEL
SH3BGRL31	6.15623e-20	0.277826	0.872	0.675	1.25322e-15	2	SH3BGRL3
MMP161	9.36449e-20	0.465809	0.576	0.388	1.90633e-15	2	MMP16
SOBP1	1.05002e-19	0.377824	0.488	0.297	2.13752e-15	2	SOBP
ENSGALG000100295162	1.27884e-19	0.373641	0.754	0.543	2.60334e-15	2	ENSGALG00010029516
MAP1LC3A	2.18622e-19	0.312553	0.567	0.374	4.45048e-15	2	MAP1LC3A
NT5C1B	2.27212e-19	0.296913	0.454	0.263	4.62536e-15	2	NT5C1B
FGF72	3.0295e-19	0.335952	0.601	0.398	6.16716e-15	2	FGF7
UBAP2	3.85027e-19	0.402115	0.522	0.345	7.83799e-15	2	UBAP2
PXDC1	4.52152e-19	0.424874	0.515	0.347	9.20447e-15	2	PXDC1
ENSGALG000100233531	4.86761e-19	0.335201	0.65	0.448	9.909e-15	2	ENSGALG00010023353
ATP10A1	7.07092e-19	0.439794	0.503	0.329	1.43943e-14	2	ATP10A
ZBTB47	1.06332e-18	0.297508	0.331	0.177	2.16461e-14	2	ZBTB47
CAMK2D1	1.23379e-18	0.445342	0.797	0.633	2.51163e-14	2	CAMK2D
CCDC152	1.48786e-18	0.272587	0.269	0.133	3.02884e-14	2	CCDC152
GXYLT21	1.63559e-18	0.263095	0.783	0.558	3.32957e-14	2	GXYLT2
ZDHHC81	2.19646e-18	0.349848	0.573	0.383	4.47133e-14	2	ZDHHC8
TMEM1191	4.16646e-18	0.31778	0.757	0.557	8.48166e-14	2	TMEM119
ADAMTS51	4.25722e-18	0.26776	0.601	0.391	8.66642e-14	2	ADAMTS5
GRB10	4.50433e-18	0.455549	0.715	0.54	9.16947e-14	2	GRB10
ATRNL11	4.53174e-18	0.315771	0.669	0.463	9.22526e-14	2	ATRNL1
EXOG1	5.74816e-18	0.288221	0.421	0.253	1.17015e-13	2	EXOG
DAAM2	7.84228e-18	0.275477	0.76	0.563	1.59645e-13	2	DAAM2
EN1	8.28129e-18	0.316233	0.444	0.276	1.68582e-13	2	EN1
CCDC88A1	8.69164e-18	0.417913	0.627	0.454	1.76936e-13	2	CCDC88A
CPNE31	9.51337e-18	0.322234	0.472	0.299	1.93664e-13	2	CPNE3
FRZB	1.04134e-17	0.264792	0.262	0.129	2.11986e-13	2	FRZB
TRPV2	1.82314e-17	0.343226	0.635	0.454	3.71136e-13	2	TRPV2
ENSGALG000100255081	1.96569e-17	0.273192	0.625	0.427	4.00156e-13	2	ENSGALG00010025508
PFDN41	1.97638e-17	0.300866	0.58	0.395	4.02332e-13	2	PFDN4
ENSGALG000100184351	2.21467e-17	0.344731	0.265	0.131	4.5084e-13	2	ENSGALG00010018435
TRIB2	2.30896e-17	0.400234	0.447	0.281	4.70034e-13	2	TRIB2
KLHL24	2.62251e-17	0.33769	0.515	0.336	5.33864e-13	2	KLHL24
MAMDC2	3.6528e-17	0.375173	0.33	0.185	7.43601e-13	2	MAMDC2
MFAP21	3.74534e-17	0.306517	0.529	0.346	7.62439e-13	2	MFAP2
BCKDHB	3.93741e-17	0.308538	0.317	0.174	8.01539e-13	2	BCKDHB
SDK11	7.32872e-17	0.307771	0.611	0.423	1.49191e-12	2	SDK1
PDE7B	9.81367e-17	0.296236	0.466	0.28	1.99777e-12	2	PDE7B
DYNLT31	1.00615e-16	0.289954	0.519	0.347	2.04822e-12	2	DYNLT3
CITED2	1.08352e-16	0.295494	0.308	0.167	2.20571e-12	2	CITED2
FNBP1	1.24225e-16	0.252883	0.774	0.587	2.52885e-12	2	FNBP1
CELF21	1.52826e-16	0.268537	0.935	0.758	3.11108e-12	2	CELF2
CAB39L1	1.89701e-16	0.259662	0.585	0.396	3.86175e-12	2	CAB39L
EIF3E1	3.54794e-16	0.270342	0.881	0.7	7.22254e-12	2	EIF3E
SAP30	3.72955e-16	0.266902	0.31	0.17	7.59225e-12	2	SAP30
ENSGALG000100149941	4.13165e-16	0.329243	0.495	0.327	8.4108e-12	2	ENSGALG00010014994
ENSGALG000100065471	4.40182e-16	0.454407	0.763	0.617	8.96078e-12	2	ENSGALG00010006547
PRKD11	4.55263e-16	0.365437	0.704	0.533	9.2678e-12	2	PRKD1
NFATC11	5.85623e-16	0.424511	0.755	0.608	1.19215e-11	2	NFATC1
FOXN31	6.01967e-16	0.321999	0.89	0.75	1.22543e-11	2	FOXN3
ENSGALG000100264102	6.45537e-16	0.265544	0.978	0.717	1.31412e-11	2	ENSGALG00010026410
SLC1A21	7.59767e-16	0.363091	0.324	0.185	1.54666e-11	2	SLC1A2
OSR21	1.49194e-15	0.345684	0.39	0.232	3.03715e-11	2	OSR2
TSHZ2	1.49299e-15	0.403151	0.737	0.563	3.03927e-11	2	TSHZ2
UST	4.17683e-15	0.285366	0.683	0.49	8.50276e-11	2	UST
SSPN1	6.44344e-15	0.295753	0.528	0.362	1.31169e-10	2	SSPN
ZMIZ11	6.7109e-15	0.290668	0.93	0.822	1.36614e-10	2	ZMIZ1
ENSGALG000100089351	7.23258e-15	0.284913	0.754	0.56	1.47234e-10	2	ENSGALG00010008935
EIF3F1	8.95334e-15	0.258257	0.808	0.625	1.82263e-10	2	EIF3F
JUN	1.05772e-14	0.566065	0.944	0.885	2.1532e-10	2	JUN
ENSGALG00010004979	1.16197e-14	0.251874	0.285	0.159	2.36542e-10	2	ENSGALG00010004979
NBL11	2.01229e-14	0.276203	0.579	0.424	4.09642e-10	2	NBL1
FOXP41	2.58967e-14	0.361483	0.454	0.306	5.27179e-10	2	FOXP4
EIF2S31	3.40074e-14	0.261921	0.706	0.556	6.92289e-10	2	EIF2S3
SKI1	3.58835e-14	0.289707	0.969	0.856	7.30481e-10	2	SKI
ARL5B	3.77147e-14	0.263718	0.704	0.529	7.67758e-10	2	ARL5B
DGKH	3.99198e-14	0.583431	0.454	0.311	8.12647e-10	2	DGKH
CRY1	4.07874e-14	0.330884	0.517	0.372	8.3031e-10	2	CRY1
ENSGALG00010024635	4.22556e-14	0.25471	0.337	0.203	8.60197e-10	2	ENSGALG00010024635
CCNL1	4.50947e-14	0.391088	0.797	0.689	9.17992e-10	2	CCNL1
MED13L	4.80569e-14	0.324151	0.847	0.7	9.78295e-10	2	MED13L
PCDH18	4.91213e-14	0.257293	0.364	0.22	9.99963e-10	2	PCDH18
SAV1	5.54649e-14	0.255504	0.361	0.217	1.1291e-09	2	SAV1
DLG2	6.04535e-14	0.410509	0.557	0.403	1.23065e-09	2	DLG2
FNBP1L1	6.56316e-14	0.300455	0.814	0.676	1.33606e-09	2	FNBP1L
CREB3L11	1.02638e-13	0.278223	0.607	0.433	2.0894e-09	2	CREB3L1
SESTD11	1.25649e-13	0.255051	0.511	0.34	2.55784e-09	2	SESTD1
MN11	1.46809e-13	0.308482	0.435	0.293	2.9886e-09	2	MN1
ENSGALG00010014302	2.47876e-13	0.317894	0.33	0.2	5.04601e-09	2	ENSGALG00010014302
NUMB1	4.70511e-13	0.310061	0.655	0.507	9.57819e-09	2	NUMB
PKDCC	4.78755e-13	0.304873	0.412	0.268	9.74601e-09	2	PKDCC
AKR1D1	5.18679e-13	0.270695	0.311	0.181	1.05587e-08	2	AKR1D1
DCAF61	6.54398e-13	0.315739	0.599	0.449	1.33216e-08	2	DCAF6
BTG11	7.11483e-13	0.271786	0.927	0.834	1.44837e-08	2	BTG1
SERPINE2	8.86936e-13	0.33632	0.607	0.443	1.80554e-08	2	SERPINE2
PTPRA1	8.93642e-13	0.280019	0.56	0.405	1.81919e-08	2	PTPRA
CCPG11	8.94054e-13	0.297103	0.653	0.497	1.82003e-08	2	CCPG1
FMNL21	1.96148e-12	0.254132	0.427	0.286	3.99298e-08	2	FMNL2
MBOAT1	2.48493e-12	0.317658	0.396	0.257	5.05857e-08	2	MBOAT1
LRP6	3.06709e-12	0.287635	0.551	0.401	6.24368e-08	2	LRP6
CD44	4.0734e-12	0.407913	0.625	0.488	8.29222e-08	2	CD44
PCBD2	4.25094e-12	0.255058	0.574	0.425	8.65365e-08	2	PCBD2
PLCB4	4.45853e-12	0.306289	0.478	0.342	9.07624e-08	2	PLCB4
VIM1	5.327e-12	0.253424	0.991	0.961	1.08442e-07	2	VIM
A4GALT1	6.25923e-12	0.260179	0.593	0.446	1.27419e-07	2	A4GALT
IRS11	7.17993e-12	0.258425	0.399	0.259	1.46162e-07	2	IRS1
ZFP36L21	7.9158e-12	0.293985	0.689	0.543	1.61142e-07	2	ZFP36L2
SCARA31	9.85265e-12	0.308567	0.396	0.266	2.0057e-07	2	SCARA3
MTHFD1L	1.11906e-11	0.34112	0.413	0.276	2.27807e-07	2	MTHFD1L
CDC42BPA	1.22158e-11	0.292658	0.72	0.593	2.48677e-07	2	CDC42BPA
AUH	1.22886e-11	0.415766	0.526	0.404	2.50159e-07	2	AUH
UBR5	1.69631e-11	0.269939	0.669	0.542	3.45317e-07	2	UBR5
GLO1	1.82323e-11	0.252664	0.723	0.57	3.71154e-07	2	GLO1
ADAMTS121	2.35756e-11	0.342845	0.533	0.412	4.79928e-07	2	ADAMTS12
CYR611	2.70806e-11	0.384058	0.683	0.552	5.51279e-07	2	CYR61
SBF2	3.3147e-11	0.279525	0.619	0.484	6.74773e-07	2	SBF2
OAT1	4.93023e-11	0.27396	0.548	0.414	1.00365e-06	2	OAT
ZMYND111	5.02061e-11	0.262675	0.635	0.494	1.02205e-06	2	ZMYND11
ENSGALG00010012677	5.29159e-11	0.285057	0.481	0.337	1.07721e-06	2	ENSGALG00010012677
GNAL	5.46169e-11	0.294204	0.571	0.43	1.11184e-06	2	GNAL
PHF2	5.82046e-11	0.256258	0.485	0.348	1.18487e-06	2	PHF2
HIVEP21	8.44795e-11	0.322261	0.642	0.502	1.71975e-06	2	HIVEP2
COMP2	1.051e-10	0.69386	0.537	0.405	2.13952e-06	2	COMP
CEP170B1	1.1854e-10	0.300481	0.379	0.259	2.41312e-06	2	CEP170B
L3MBTL3	3.38278e-10	0.26995	0.314	0.203	6.88633e-06	2	L3MBTL3
ARHGAP211	4.8158e-10	0.27991	0.746	0.623	9.80353e-06	2	ARHGAP21
CPEB41	7.57524e-10	0.251117	0.282	0.178	1.54209e-05	2	CPEB4
WDFY2	8.8182e-10	0.292123	0.472	0.344	1.79512e-05	2	WDFY2
INTS61	2.515e-09	0.262796	0.481	0.357	5.11979e-05	2	INTS6
PRR16	6.62698e-09	0.29184	0.412	0.29	0.000134905	2	PRR16
NR1D22	9.55602e-09	0.25444	0.751	0.637	0.000194532	2	NR1D2
BHLHE40	1.06244e-08	0.503223	0.717	0.647	0.000216281	2	BHLHE40
SPATS2L1	2.63072e-08	0.288232	0.559	0.434	0.000535536	2	SPATS2L
TIPARP1	3.25415e-08	0.296913	0.717	0.618	0.000662447	2	TIPARP
TNS31	7.65601e-08	0.310502	0.46	0.352	0.00155853	2	TNS3
CAMK1D1	1.09902e-05	0.286363	0.474	0.381	0.223727	2	CAMK1D
ANGPTL22	1.50335e-05	0.275119	0.819	0.721	0.306036	2	ANGPTL2
KLF6	0.00011296	0.25518	0.789	0.728	1	2	KLF6
EGR11	0.00104305	0.252709	0.452	0.383	1	2	EGR1
BTG2	0.00154498	0.271691	0.898	0.872	1	2	BTG2
FOS	0.00174346	0.298667	0.819	0.783	1	2	FOS
ADAMTS11	0.00328917	0.325076	0.743	0.676	1	2	ADAMTS1
ADIPOQ	0	4.3547	0.967	0.065	0	3	ADIPOQ
RGS5	0	4.29073	0.992	0.341	0	3	RGS5
ADAMTS4	0	4.19885	0.889	0.072	0	3	ADAMTS4
COL28A1	0	3.98816	0.772	0.036	0	3	COL28A1
MYH11	0	3.88956	0.687	0.061	0	3	MYH11
DES	0	3.8037	0.862	0.042	0	3	DES
RGS4	0	3.63627	0.896	0.051	0	3	RGS4
KCNJ8	0	3.20757	0.829	0.082	0	3	KCNJ8
CDH4	0	2.97132	0.797	0.048	0	3	CDH4
GUCY1A2	0	2.93831	0.768	0.061	0	3	GUCY1A2
LMOD1	0	2.74309	0.862	0.088	0	3	LMOD1
LAMA5	0	2.37461	0.837	0.094	0	3	LAMA5
SPRY3	0	2.31296	0.724	0.046	0	3	SPRY3
RBPMS2	0	2.31175	0.814	0.055	0	3	RBPMS2
ADRA2B	0	2.2015	0.802	0.094	0	3	ADRA2B
EPAS1	0	2.11729	0.965	0.121	0	3	EPAS1
GJC3	0	2.0234	0.699	0.04	0	3	GJC3
IRF9	0	1.91843	0.76	0.051	0	3	IRF9
ANGPT4	0	1.88737	0.714	0.037	0	3	ANGPT4
ITGA7	0	1.73532	0.608	0.019	0	3	ITGA7
PRKAR2B	0	1.72934	0.637	0.043	0	3	PRKAR2B
RASD1	8.4625e-307	3.66962	0.816	0.134	1.72271e-302	3	RASD1
CSPG4	5.15054e-292	1.88706	0.762	0.105	1.04849e-287	3	CSPG4
SEPTIN8	1.43247e-285	1.77359	0.697	0.079	2.91608e-281	3	SEPTIN8
FRMD4A	7.35188e-282	2.52939	0.931	0.231	1.49662e-277	3	FRMD4A
HSD17B12	1.21721e-281	4.3296	0.998	0.536	2.47787e-277	3	HSD17B12
CHN2	2.08332e-279	1.97227	0.756	0.104	4.24101e-275	3	CHN2
PDK4	3.06556e-276	3.63596	0.916	0.261	6.24057e-272	3	PDK4
MGAT3	2.25599e-267	2.45171	0.916	0.249	4.59252e-263	3	MGAT3
SOX5	4.91298e-267	2.85143	0.965	0.341	1.00013e-262	3	SOX5
ENSGALG00010023387	1.9023e-266	1.38345	0.553	0.036	3.87252e-262	3	ENSGALG00010023387
COL4A2	6.27585e-259	2.78879	0.992	0.419	1.27757e-254	3	COL4A2
SDC4	2.82301e-250	3.15089	0.929	0.342	5.74679e-246	3	SDC4
RGS11	4.08708e-250	1.31618	0.432	0.014	8.32007e-246	3	RGS11
MT3	9.16432e-249	3.65388	0.818	0.18	1.86558e-244	3	MT3
CACNA1H	6.98649e-247	2.09375	0.537	0.042	1.42224e-242	3	CACNA1H
ENSGALG00010024629	3.17999e-246	1.26592	0.559	0.042	6.47351e-242	3	ENSGALG00010024629
ETS1	4.44064e-245	2.39069	0.973	0.4	9.0398e-241	3	ETS1
HBEGF	2.93573e-243	1.97906	0.741	0.125	5.97626e-239	3	HBEGF
IGFBP7	8.82034e-242	2.53335	0.998	0.805	1.79556e-237	3	IGFBP7
P3H2	2.10346e-241	2.07256	0.764	0.143	4.28202e-237	3	P3H2
TBC1D4	4.441e-241	2.79236	0.937	0.352	9.04055e-237	3	TBC1D4
TBX2	2.89239e-238	2.31037	0.85	0.232	5.88803e-234	3	TBX2
COL4A1	3.27377e-236	2.81151	0.996	0.55	6.66441e-232	3	COL4A1
PTGER2	1.03852e-234	1.11885	0.407	0.013	2.11411e-230	3	PTGER2
SLC12A2	3.66428e-231	2.11974	0.624	0.082	7.45937e-227	3	SLC12A2
GADD45B	2.24951e-229	2.69449	0.985	0.642	4.57933e-225	3	GADD45B
PLXND1	5.89895e-228	1.80704	0.814	0.177	1.20085e-223	3	PLXND1
SEMA5A	6.60086e-224	1.93949	0.697	0.114	1.34374e-219	3	SEMA5A
MT4	1.03663e-221	3.85226	0.948	0.44	2.11026e-217	3	MT4
HRH2	2.16437e-221	1.1484	0.38	0.011	4.40602e-217	3	HRH2
NR2F2	3.38204e-221	2.21888	0.967	0.449	6.88482e-217	3	NR2F2
COLEC11	6.38319e-219	1.13665	0.432	0.023	1.29943e-214	3	COLEC11
CDH13	2.43409e-217	2.36718	0.929	0.318	4.95508e-213	3	CDH13
ADCY6	1.1892e-212	1.92987	0.772	0.16	2.42086e-208	3	ADCY6
RCAN2	7.9556e-206	1.25534	0.386	0.017	1.61952e-201	3	RCAN2
FABP4	1.14744e-204	2.51168	0.906	0.362	2.33585e-200	3	FABP4
FLNB	1.58088e-203	2.1461	0.967	0.495	3.2182e-199	3	FLNB
EDNRA	2.42744e-200	1.96844	0.82	0.248	4.94155e-196	3	EDNRA
IL15	1.84666e-199	1.31816	0.478	0.041	3.75925e-195	3	IL15
BTBD8	2.22239e-198	1.74372	0.608	0.091	4.52413e-194	3	BTBD8
MCF2L	4.35265e-197	2.34567	0.549	0.071	8.86069e-193	3	MCF2L
CRLF1	1.25355e-195	1.22864	0.418	0.027	2.55186e-191	3	CRLF1
ABCC9	8.68055e-193	1.80159	0.514	0.061	1.7671e-188	3	ABCC9
ATP1B4	1.41074e-192	0.89041	0.309	0.006	2.87185e-188	3	ATP1B4
ENSGALG00010019125	3.72843e-192	1.03651	0.37	0.017	7.58996e-188	3	ENSGALG00010019125
PDGFRB	1.58748e-191	1.74617	0.704	0.162	3.23164e-187	3	PDGFRB
WNK2	1.38912e-188	1.98256	0.603	0.099	2.82783e-184	3	WNK2
PPFIA2	1.73821e-187	1.6127	0.313	0.008	3.53848e-183	3	PPFIA2
GUCY1A1	7.7825e-187	1.01028	0.326	0.01	1.58428e-182	3	GUCY1A1
ANGPT2	1.49344e-184	1.10889	0.449	0.04	3.0402e-180	3	ANGPT2
SLC2A1	4.78861e-184	1.41973	0.664	0.137	9.74818e-180	3	SLC2A1
ADCY3	9.5437e-183	0.944972	0.395	0.027	1.94281e-178	3	ADCY3
ENSGALG00010015093	1.15465e-179	1.92586	0.543	0.076	2.35052e-175	3	ENSGALG00010015093
EGFLAM	4.20855e-178	1.02066	0.399	0.029	8.56735e-174	3	EGFLAM
CACNB2	4.99673e-178	2.26515	0.591	0.101	1.01718e-173	3	CACNB2
ATP1A1	2.06894e-177	2.12599	0.937	0.523	4.21175e-173	3	ATP1A1
SEMA4G	5.28153e-177	1.20319	0.486	0.057	1.07516e-172	3	SEMA4G
SH2D3C	5.72365e-177	1.06324	0.445	0.042	1.16516e-172	3	SH2D3C
KCNE4	1.54511e-176	2.20051	0.678	0.164	3.14538e-172	3	KCNE4
PHLDA2	8.27175e-176	2.1614	0.908	0.394	1.68388e-171	3	PHLDA2
AGRN	1.43832e-174	1.08566	0.411	0.033	2.92799e-170	3	AGRN
MARCKSL1	4.84208e-174	2.18668	0.885	0.406	9.85703e-170	3	MARCKSL1
ENSGALG00010002312	2.74564e-173	1.33239	0.522	0.071	5.58931e-169	3	ENSGALG00010002312
PTMA	1.10724e-172	1.48793	0.992	0.905	2.25401e-168	3	PTMA
MTHFD2	1.20574e-171	1.34034	0.547	0.085	2.45453e-167	3	MTHFD2
ADORA2B	1.27942e-171	1.16646	0.405	0.033	2.60452e-167	3	ADORA2B
ENSGALG00010011284	5.50708e-170	1.69952	0.514	0.073	1.12108e-165	3	ENSGALG00010011284
RERGL	2.09996e-169	1.48392	0.491	0.066	4.27489e-165	3	RERGL
MYL91	3.497e-169	2.09132	0.931	0.51	7.11884e-165	3	MYL9
NOTCH2	3.96717e-169	1.69637	0.937	0.566	8.07596e-165	3	NOTCH2
CSF1R	9.84651e-169	1.49142	0.505	0.069	2.00445e-164	3	CSF1R
ENSGALG00010014954	1.33641e-168	1.67375	0.766	0.249	2.72053e-164	3	ENSGALG00010014954
ARHGAP24	4.91472e-166	1.9093	0.624	0.131	1.00049e-161	3	ARHGAP24
PLD1	7.96855e-166	1.48192	0.674	0.159	1.62216e-161	3	PLD1
RGS2	1.75025e-165	1.94825	0.633	0.134	3.56298e-161	3	RGS2
ORAI3	1.18826e-164	1.31111	0.576	0.109	2.41894e-160	3	ORAI3
NTN4	4.24422e-164	1.36215	0.445	0.049	8.63995e-160	3	NTN4
RASL11A	1.69384e-163	1.79327	0.436	0.048	3.44814e-159	3	RASL11A
ENSGALG00010028649	2.31306e-163	1.30769	0.562	0.096	4.7087e-159	3	ENSGALG00010028649
SIK1	7.84473e-162	1.41041	0.568	0.095	1.59695e-157	3	SIK1
UTRN	1.34902e-159	1.63515	0.996	0.772	2.7462e-155	3	UTRN
PLSCR1	2.07607e-159	1.67254	0.912	0.414	4.22625e-155	3	PLSCR1
XKR4	2.96274e-159	2.20455	0.95	0.622	6.03125e-155	3	XKR4
TPM1	4.05726e-159	1.70965	0.9	0.402	8.25937e-155	3	TPM1
TINAGL1	8.29192e-159	1.13977	0.505	0.067	1.68799e-154	3	TINAGL1
CLEC3B1	3.27094e-158	1.84923	0.99	0.728	6.65865e-154	3	CLEC3B
ID3	6.29204e-157	1.77104	0.818	0.333	1.28087e-152	3	ID3
CLMN	1.05664e-156	1.04263	0.303	0.014	2.151e-152	3	CLMN
SEMA6B	1.45421e-156	0.791734	0.273	0.008	2.96034e-152	3	SEMA6B
TCF15	3.36362e-156	0.963071	0.48	0.06	6.84732e-152	3	TCF15
ENSGALG00010015116	1.12507e-155	1.02786	0.273	0.009	2.2903e-151	3	ENSGALG00010015116
ABR	1.99839e-155	1.57116	0.85	0.382	4.06812e-151	3	ABR
MYO1B	1.44569e-154	1.7537	0.806	0.317	2.94298e-150	3	MYO1B
FHL3	3.76379e-153	1.61575	0.841	0.381	7.66194e-149	3	FHL3
CARMIL1	6.51178e-153	1.77123	0.758	0.226	1.3256e-148	3	CARMIL1
ACTA2	1.02347e-151	2.45638	0.695	0.189	2.08347e-147	3	ACTA2
HEYL	6.5145e-151	0.790426	0.319	0.019	1.32616e-146	3	HEYL
INPP5A	6.49988e-149	1.70273	0.837	0.355	1.32318e-144	3	INPP5A
ATF4	1.07924e-148	1.56703	0.99	0.934	2.19701e-144	3	ATF4
NOTCH1	1.98716e-146	1.13466	0.608	0.123	4.04525e-142	3	NOTCH1
PPP1R17	3.29103e-146	0.900568	0.276	0.011	6.69956e-142	3	PPP1R17
MRTFB	2.0891e-145	1.43694	0.745	0.229	4.25278e-141	3	MRTFB
FHOD1	5.71259e-144	1.26146	0.597	0.136	1.16291e-139	3	FHOD1
KAZN	8.40478e-143	1.39992	0.549	0.114	1.71096e-138	3	KAZN
ANO1	1.77159e-141	1.00745	0.286	0.015	3.60642e-137	3	ANO1
PPARG	4.68519e-141	1.36503	0.582	0.115	9.53763e-137	3	PPARG
MYH9	1.88074e-139	1.48046	0.948	0.58	3.82862e-135	3	MYH9
HECW2	3.9827e-139	1.44348	0.643	0.161	8.10758e-135	3	HECW2
MCAM	1.75803e-137	1.0322	0.447	0.065	3.57881e-133	3	MCAM
FAM13C	2.53905e-137	1.00765	0.263	0.011	5.16874e-133	3	FAM13C
EHD2	9.51487e-137	1.3682	0.967	0.726	1.93694e-132	3	EHD2
PPARGC1B	1.56492e-136	0.94901	0.405	0.05	3.18571e-132	3	PPARGC1B
COL21A1	3.00725e-136	1.35446	0.547	0.111	6.12186e-132	3	COL21A1
GPRIN3	2.92378e-135	0.856132	0.319	0.025	5.95195e-131	3	GPRIN3
MCL1	5.55583e-133	1.46095	0.925	0.53	1.131e-128	3	MCL1
AOC3	8.3554e-133	1.14234	0.499	0.095	1.70091e-128	3	AOC3
TNFRSF21	2.90781e-131	1.1347	0.503	0.094	5.91942e-127	3	TNFRSF21
MFGE81	6.99961e-130	1.3636	0.896	0.423	1.42491e-125	3	MFGE8
SBNO2	1.07271e-128	1.45271	0.783	0.315	2.18373e-124	3	SBNO2
ENSGALG00010011968	1.32005e-127	1.06464	0.28	0.018	2.68723e-123	3	ENSGALG00010011968
TPM2	1.86815e-127	1.41938	0.61	0.178	3.803e-123	3	TPM2
CHST15	3.53314e-126	1.11255	0.328	0.032	7.19242e-122	3	CHST15
HTRA11	3.8213e-126	1.56294	0.979	0.742	7.77903e-122	3	HTRA1
KCNB1	7.78607e-126	1.12363	0.338	0.035	1.58501e-121	3	KCNB1
C22H8ORF4	8.84576e-126	1.92373	0.76	0.31	1.80073e-121	3	C22H8ORF4
SEMA5B	1.55597e-125	1.51471	0.678	0.205	3.16748e-121	3	SEMA5B
FOSL2	1.65912e-125	1.54971	0.919	0.551	3.37747e-121	3	FOSL2
ENSGALG00010007200	6.99938e-125	1.00803	0.336	0.034	1.42486e-120	3	ENSGALG00010007200
PELI2	3.61851e-124	1.54989	0.557	0.138	7.36619e-120	3	PELI2
DMD	6.96825e-124	1.8454	0.871	0.48	1.41853e-119	3	DMD
DGKD	5.95233e-123	1.4268	0.593	0.157	1.21172e-118	3	DGKD
ARHGAP42	2.09048e-122	1.63456	0.894	0.539	4.25559e-118	3	ARHGAP42
TSC22D4	5.68551e-122	1.3113	0.939	0.619	1.1574e-117	3	TSC22D4
DDX51	1.53381e-121	1.17863	0.996	0.903	3.12237e-117	3	DDX5
PCDH1	1.98476e-119	0.65963	0.255	0.015	4.04038e-115	3	PCDH1
PRKG1	1.16034e-118	1.54311	0.768	0.308	2.3621e-114	3	PRKG1
PTGDR	7.48569e-118	0.766281	0.292	0.025	1.52386e-113	3	PTGDR
ADAMTS9	4.61894e-117	1.51555	0.608	0.181	9.40278e-113	3	ADAMTS9
MFSD2A	5.25992e-117	1.07683	0.461	0.088	1.07076e-112	3	MFSD2A
CTNNA2	1.12797e-116	2.28652	0.67	0.245	2.29622e-112	3	CTNNA2
PDE3A	2.36035e-116	1.70031	0.927	0.606	4.80497e-112	3	PDE3A
CALD1	5.02614e-116	1.10173	0.998	0.887	1.02317e-111	3	CALD1
OAZ2	7.79602e-116	1.29979	0.647	0.223	1.58704e-111	3	OAZ2
H3F3B	1.4021e-113	1.22599	0.965	0.848	2.85425e-109	3	H3F3B
MAP21	1.59106e-111	1.12134	0.605	0.157	3.23893e-107	3	MAP2
TAGLN	9.22195e-111	1.8443	0.756	0.272	1.87731e-106	3	TAGLN
RBM3	9.51885e-111	1.28439	0.948	0.772	1.93775e-106	3	RBM3
ENSGALG00010018526	6.89436e-110	1.18133	0.62	0.2	1.40349e-105	3	ENSGALG00010018526
PTP4A3	1.06556e-109	1.32758	0.564	0.168	2.16917e-105	3	PTP4A3
LPCAT2	2.38362e-109	1.00577	0.424	0.079	4.85233e-105	3	LPCAT2
IL6R	2.49051e-109	0.820385	0.342	0.044	5.06993e-105	3	IL6R
TTC29	4.11187e-108	1.26244	0.288	0.029	8.37054e-104	3	TTC29
DDIT4	6.67422e-108	1.73563	0.873	0.538	1.35867e-103	3	DDIT4
CSRP11	8.57621e-108	1.67857	0.891	0.502	1.74586e-103	3	CSRP1
HSD3B1	3.79585e-106	1.2902	0.559	0.164	7.72721e-102	3	HSD3B1
ARHGEF6	2.10674e-105	1.3851	0.745	0.332	4.2887e-101	3	ARHGEF6
NID2	3.70359e-105	1.02803	0.591	0.172	7.5394e-101	3	NID2
TNFRSF11B	1.25408e-104	1.63946	0.495	0.125	2.55293e-100	3	TNFRSF11B
FILIP1L	2.62768e-104	1.21729	0.743	0.307	5.34917e-100	3	FILIP1L
ENSGALG00010004898	2.98588e-104	0.942352	0.273	0.027	6.07836e-100	3	ENSGALG00010004898
PLCG1	1.08634e-103	1.12199	0.553	0.157	2.21147e-99	3	PLCG1
TNS1	6.87086e-103	1.09635	0.939	0.72	1.3987e-98	3	TNS1
ANGPTL4	3.71242e-102	1.68573	0.53	0.147	7.55736e-98	3	ANGPTL4
MSRB3	3.77692e-102	1.4819	0.562	0.17	7.68868e-98	3	MSRB3
HIGD1C	5.26872e-102	0.974714	0.459	0.103	1.07255e-97	3	HIGD1C
SIPA1L2	7.33786e-102	1.04907	0.493	0.111	1.49377e-97	3	SIPA1L2
MYLK1	1.1495e-101	1.51451	0.829	0.379	2.34004e-97	3	MYLK
CD81	1.17732e-101	0.889492	0.99	0.937	2.39667e-97	3	CD81
CRIP11	1.70437e-101	1.32691	0.912	0.488	3.46959e-97	3	CRIP1
SSTR4	4.93486e-101	1.37677	0.528	0.144	1.00459e-96	3	SSTR4
RERG	1.10163e-100	1.06764	0.415	0.083	2.2426e-96	3	RERG
PKIG	2.33881e-100	1.22345	0.647	0.247	4.76112e-96	3	PKIG
JDP2	2.56721e-100	1.54242	0.77	0.386	5.22607e-96	3	JDP2
UBB	7.7568e-100	1.11439	0.975	0.812	1.57905e-95	3	UBB
ARHGAP6	2.02965e-99	1.5089	0.852	0.509	4.13175e-95	3	ARHGAP6
PROCR	4.72411e-99	1.62908	0.322	0.046	9.61686e-95	3	PROCR
CYGB	4.91952e-99	1.61881	0.503	0.132	1.00147e-94	3	CYGB
ZFP36L1	5.62498e-99	1.22541	0.971	0.848	1.14508e-94	3	ZFP36L1
PLEKHA1	6.70618e-99	1.13653	0.509	0.14	1.36518e-94	3	PLEKHA1
AMIGO2	1.63869e-98	0.843789	0.257	0.024	3.33588e-94	3	AMIGO2
C8H1ORF21	1.71572e-98	1.33084	0.777	0.422	3.49269e-94	3	C8H1ORF21
ARRDC2	5.87761e-98	0.967009	0.413	0.084	1.19651e-93	3	ARRDC2
GAB2	1.55125e-97	1.50991	0.791	0.432	3.15788e-93	3	GAB2
MT-COX2	2.4266e-96	0.57679	0.994	0.986	4.93983e-92	3	MT-COX2
JAG1	2.59123e-96	1.39106	0.641	0.25	5.27496e-92	3	JAG1
MYCL	2.76755e-96	0.749333	0.317	0.045	5.63391e-92	3	MYCL
ERRFI1	5.16882e-96	0.941797	0.441	0.097	1.05222e-91	3	ERRFI1
NRARP	1.37436e-95	1.10249	0.453	0.108	2.79778e-91	3	NRARP
KIAA0040	2.07769e-95	0.787167	0.399	0.079	4.22955e-91	3	KIAA0040
ABL2	2.26636e-95	0.843018	0.349	0.058	4.61364e-91	3	ABL2
TEAD3	2.33779e-95	1.21611	0.616	0.23	4.75904e-91	3	TEAD3
ELL	1.10847e-94	1.22717	0.904	0.715	2.25651e-90	3	ELL
ENSGALG00010012055	1.54573e-94	0.594516	0.441	0.086	3.14664e-90	3	ENSGALG00010012055
BTC	1.73911e-94	0.800185	0.294	0.038	3.5403e-90	3	BTC
THRSPB	2.71891e-94	1.49201	0.413	0.089	5.53488e-90	3	THRSPB
ENSGALG000100180671	4.64978e-94	1.31779	0.551	0.169	9.46556e-90	3	ENSGALG00010018067
MIDN	1.40333e-93	1.09393	0.593	0.206	2.85677e-89	3	MIDN
ENSGALG00010014961	2.14581e-92	0.801559	0.253	0.026	4.36823e-88	3	ENSGALG00010014961
PPP1R12A	8.98478e-92	1.24087	0.906	0.687	1.82903e-87	3	PPP1R12A
NT5DC2	2.22475e-91	1.28308	0.793	0.463	4.52892e-87	3	NT5DC2
UBE2H	7.52293e-91	1.04467	0.935	0.707	1.53144e-86	3	UBE2H
ST3GAL6	1.37102e-90	1.0454	0.511	0.147	2.79099e-86	3	ST3GAL6
SEPTIN7	2.13503e-90	1.10164	0.937	0.767	4.34628e-86	3	SEPTIN7
CNTN4	1.44609e-89	0.8981	0.278	0.035	2.9438e-85	3	CNTN4
COL18A1	5.99734e-89	1.44665	0.505	0.144	1.22088e-84	3	COL18A1
PTPN9	1.3293e-88	0.995466	0.505	0.153	2.70606e-84	3	PTPN9
ENSGALG00010009932	3.26785e-88	1.01118	0.286	0.038	6.65235e-84	3	ENSGALG00010009932
HEY2	1.8322e-87	0.630499	0.253	0.027	3.7298e-83	3	HEY2
PIM1	2.68159e-87	1.02147	0.543	0.176	5.45891e-83	3	PIM1
FHL5	2.76562e-87	0.960952	0.336	0.061	5.62996e-83	3	FHL5
INPP4B	6.01331e-87	0.955602	0.34	0.058	1.22413e-82	3	INPP4B
EBF3	5.96892e-86	1.45867	0.9	0.662	1.21509e-81	3	EBF3
ENSGALG00010000971	8.41992e-85	1.01359	0.42	0.101	1.71404e-80	3	ENSGALG00010000971
DAAM21	8.56203e-85	1.41999	0.86	0.558	1.74297e-80	3	DAAM2
IRF8	1.54958e-84	1.09167	0.57	0.209	3.15448e-80	3	IRF8
ENSGALG00010009123	2.37043e-84	1.06668	0.597	0.228	4.82549e-80	3	ENSGALG00010009123
PDLIM1	4.05468e-84	0.964252	0.687	0.285	8.25412e-80	3	PDLIM1
SYNPO2	4.44405e-84	0.724443	0.259	0.032	9.04676e-80	3	SYNPO2
MT-CYTB	5.69434e-84	0.551992	0.994	0.98	1.1592e-79	3	MT-CYTB
PHLDA1	6.4685e-84	1.36144	0.712	0.359	1.31679e-79	3	PHLDA1
CD47	1.4186e-83	1.0653	0.9	0.682	2.88784e-79	3	CD47
ZNRF1	3.02626e-83	1.20545	0.704	0.351	6.16055e-79	3	ZNRF1
MT-COX3	6.60313e-83	0.441854	0.998	0.99	1.3442e-78	3	MT-COX3
KCNK4	9.43778e-83	1.01798	0.328	0.057	1.92125e-78	3	KCNK4
SDC3	1.87062e-82	0.609928	0.48	0.124	3.80801e-78	3	SDC3
ALDOC	2.08943e-82	1.14377	0.777	0.437	4.25345e-78	3	ALDOC
AFAP1L2	4.88791e-82	0.887041	0.39	0.087	9.95032e-78	3	AFAP1L2
CEBPD	1.562e-81	0.9747	0.582	0.223	3.17975e-77	3	CEBPD
SMTN	5.82402e-81	0.893032	0.382	0.088	1.18559e-76	3	SMTN
PDE4B	7.94371e-81	1.10685	0.772	0.43	1.6171e-76	3	PDE4B
NCOR2	1.35277e-80	1.01423	0.933	0.834	2.75384e-76	3	NCOR2
FAT11	2.56499e-80	1.15	0.697	0.348	5.22155e-76	3	FAT1
TMEM61	3.12061e-80	0.752983	0.261	0.035	6.35263e-76	3	TMEM61
PRRX1	1.46946e-79	1.40275	0.829	0.614	2.99137e-75	3	PRRX1
MYL6	2.08596e-79	0.972209	0.969	0.84	4.24638e-75	3	MYL6
HSPB9	3.8478e-79	1.35561	0.712	0.317	7.83298e-75	3	HSPB9
C2H6ORF62	3.98264e-79	1.09299	0.787	0.486	8.10747e-75	3	C2H6ORF62
MEF2D	1.52513e-78	1.07003	0.781	0.478	3.10471e-74	3	MEF2D
HNRNPH1	4.33492e-78	0.903691	0.962	0.868	8.8246e-74	3	HNRNPH1
RBM38	8.20887e-78	1.0223	0.267	0.039	1.67108e-73	3	RBM38
ENSGALG00010024682	9.89019e-78	1.13427	0.787	0.482	2.01335e-73	3	ENSGALG00010024682
OLFML2A	1.74614e-77	0.949351	0.537	0.186	3.55461e-73	3	OLFML2A
NHS	2.12588e-77	1.45137	0.896	0.729	4.32765e-73	3	NHS
TIMP31	3.32743e-77	1.14986	0.962	0.835	6.77366e-73	3	TIMP3
DUSP16	3.37247e-77	1.25063	0.534	0.196	6.86534e-73	3	DUSP16
SLC7A3	3.70247e-77	0.801885	0.324	0.063	7.53712e-73	3	SLC7A3
PEBP4	4.66153e-77	0.593558	0.267	0.04	9.48947e-73	3	PEBP4
OSBPL6	4.66921e-77	1.0619	0.534	0.191	9.5051e-73	3	OSBPL6
SLC4A7	5.63507e-77	1.26478	0.729	0.382	1.14713e-72	3	SLC4A7
PPP1R3C	8.96938e-77	0.72077	0.259	0.037	1.8259e-72	3	PPP1R3C
MACF1	2.9162e-76	1.21871	0.731	0.423	5.93651e-72	3	MACF1
ITGB1	3.06237e-76	0.886027	0.95	0.821	6.23406e-72	3	ITGB1
CREM	3.23017e-76	1.06549	0.868	0.535	6.57566e-72	3	CREM
PDE5A1	6.8832e-76	0.971337	0.733	0.352	1.40121e-71	3	PDE5A
TMSB4X	3.04184e-75	0.734682	0.992	0.969	6.19227e-71	3	TMSB4X
COBLL1	3.43435e-75	0.944474	0.639	0.258	6.99131e-71	3	COBLL1
PTPRS	6.94773e-75	0.987865	0.925	0.744	1.41435e-70	3	PTPRS
SH3PXD2A	1.29307e-74	1.37011	0.823	0.605	2.63231e-70	3	SH3PXD2A
INPP4A	1.83721e-74	1.00397	0.729	0.367	3.74001e-70	3	INPP4A
TMEM131	5.23627e-74	1.12743	0.795	0.51	1.06595e-69	3	TMEM131
B2M	5.32332e-74	0.864246	0.954	0.805	1.08367e-69	3	B2M
TRAK1	3.91833e-73	1.14952	0.701	0.361	7.97654e-69	3	TRAK1
TXNRD1	7.02762e-73	1.02011	0.447	0.131	1.43061e-68	3	TXNRD1
CHSY3	1.99904e-72	1.34862	0.374	0.092	4.06945e-68	3	CHSY3
MOB3A	2.30909e-72	0.951685	0.518	0.189	4.70061e-68	3	MOB3A
MAP1LC3B	5.51871e-72	0.961908	0.633	0.297	1.12344e-67	3	MAP1LC3B
ENSGALG00010010019	5.61476e-72	0.815542	0.361	0.085	1.143e-67	3	ENSGALG00010010019
EPHA2	8.61679e-72	0.592724	0.263	0.041	1.75412e-67	3	EPHA2
PABPC1	5.7817e-71	0.675643	0.992	0.96	1.17698e-66	3	PABPC1
ENSGALG00010029524	6.39713e-71	1.20927	0.791	0.528	1.30226e-66	3	ENSGALG00010029524
CYBA	3.63115e-70	1.14262	0.8	0.579	7.39192e-66	3	CYBA
SYBU	3.9264e-70	0.94026	0.415	0.12	7.99297e-66	3	SYBU
AMOTL1	7.44241e-70	0.906422	0.482	0.166	1.51505e-65	3	AMOTL1
IFFO2	9.297e-70	0.843758	0.401	0.112	1.89259e-65	3	IFFO2
LYPD1	1.0828e-69	0.712128	0.311	0.064	2.20427e-65	3	LYPD1
STAT3	1.72255e-69	0.981317	0.772	0.487	3.50659e-65	3	STAT3
DOK5	2.1383e-69	0.832715	0.261	0.043	4.35294e-65	3	DOK5
TACC2	2.20337e-69	1.04149	0.593	0.258	4.4854e-65	3	TACC2
BCOR	2.27187e-69	1.16569	0.777	0.484	4.62485e-65	3	BCOR
AGTR2	2.34598e-69	1.12324	0.47	0.157	4.77571e-65	3	AGTR2
ID4	3.13668e-69	1.3088	0.574	0.245	6.38534e-65	3	ID4
TUBA1A	6.18432e-69	1.0414	0.944	0.798	1.25894e-64	3	TUBA1A
PEAK1	7.33694e-69	1.11211	0.752	0.455	1.49358e-64	3	PEAK1
TMEM255A	9.09241e-69	0.955856	0.541	0.207	1.85094e-64	3	TMEM255A
SOCS3	1.67099e-68	1.32849	0.687	0.362	3.40163e-64	3	SOCS3
GEM	7.92468e-68	1.23758	0.735	0.417	1.61323e-63	3	GEM
SEMA3F	3.27432e-67	0.762233	0.386	0.102	6.66553e-63	3	SEMA3F
ACOT13	3.77366e-67	0.855218	0.347	0.084	7.68203e-63	3	ACOT13
MID1IP1	6.33683e-67	1.12062	0.785	0.508	1.28999e-62	3	MID1IP1
CRIP2	6.66427e-67	0.916681	0.743	0.441	1.35665e-62	3	CRIP2
PAWR	1.96692e-66	0.747314	0.365	0.092	4.00405e-62	3	PAWR
UVSSA	2.23034e-66	1.01361	0.537	0.207	4.5403e-62	3	UVSSA
CRISPLD1	2.56601e-66	1.05297	0.357	0.093	5.22364e-62	3	CRISPLD1
MAOA1	4.91145e-66	0.958234	0.566	0.226	9.99824e-62	3	MAOA
ST6GAL1	7.47495e-66	0.707412	0.428	0.118	1.52168e-61	3	ST6GAL1
NEK6	1.00409e-65	1.02213	0.693	0.383	2.04402e-61	3	NEK6
TSPAN18	1.03392e-65	0.889285	0.534	0.196	2.10475e-61	3	TSPAN18
PTPN12	3.29171e-65	1.07148	0.756	0.46	6.70093e-61	3	PTPN12
NF1	4.29698e-65	0.984304	0.645	0.334	8.74737e-61	3	NF1
ENSGALG00010022361	7.07152e-65	0.790338	0.397	0.113	1.43955e-60	3	ENSGALG00010022361
CHKA	1.09186e-64	1.10445	0.712	0.402	2.22271e-60	3	CHKA
CACNA1C1	1.22352e-64	1.55321	0.758	0.432	2.49073e-60	3	CACNA1C
ANAPC2	1.91022e-64	0.900722	0.482	0.176	3.88863e-60	3	ANAPC2
FTH1	2.35145e-64	0.529338	0.996	0.986	4.78685e-60	3	FTH1
CDS2	2.36761e-64	0.851029	0.42	0.131	4.81974e-60	3	CDS2
CLIC41	2.93971e-64	0.79566	0.898	0.665	5.98437e-60	3	CLIC4
ARHGEF12	6.85506e-64	0.925491	0.85	0.606	1.39548e-59	3	ARHGEF12
ASPH	7.92228e-64	1.01411	0.862	0.626	1.61274e-59	3	ASPH
ENSGALG00010002666	5.33413e-63	1.15769	0.789	0.516	1.08587e-58	3	ENSGALG00010002666
GUCY1B1	5.33859e-63	0.875174	0.415	0.133	1.08678e-58	3	GUCY1B1
PYGB	7.03853e-63	0.682578	0.336	0.084	1.43283e-58	3	PYGB
ADSS1	8.59663e-63	1.13299	0.547	0.24	1.75002e-58	3	ADSS1
CD36	2.22105e-62	0.589148	0.261	0.045	4.5214e-58	3	CD36
MYO1C	2.76318e-62	0.9607	0.775	0.512	5.625e-58	3	MYO1C
MT-ND3	4.35185e-62	0.567766	0.99	0.958	8.85905e-58	3	MT-ND3
ZEB2	5.25047e-62	0.887471	0.862	0.535	1.06884e-57	3	ZEB2
HS6ST1	1.09187e-61	1.3626	0.818	0.635	2.22272e-57	3	HS6ST1
ENSGALG00010006080	1.45633e-61	0.865396	0.539	0.225	2.96466e-57	3	ENSGALG00010006080
ENSGALG00010022013	1.85538e-61	0.881196	0.39	0.119	3.777e-57	3	ENSGALG00010022013
ITGA12	2.406e-60	1.0565	0.66	0.346	4.8979e-56	3	ITGA1
CALM1	4.34241e-60	0.6257	0.977	0.923	8.83985e-56	3	CALM1
CDC42EP1	4.83311e-60	0.888691	0.557	0.244	9.83877e-56	3	CDC42EP1
ENSGALG00010008653	6.35429e-60	0.681235	0.296	0.067	1.29354e-55	3	ENSGALG00010008653
ENSGALG00010026320	1.68362e-59	0.701221	0.263	0.051	3.42734e-55	3	ENSGALG00010026320
ENSGALG00010029886	2.1274e-59	0.975559	0.678	0.349	4.33075e-55	3	ENSGALG00010029886
MRTFA	2.91639e-59	1.04124	0.639	0.342	5.93689e-55	3	MRTFA
HOXA5	4.89856e-59	1.00534	0.704	0.409	9.972e-55	3	HOXA5
TRAF3IP2	5.42441e-59	0.851799	0.37	0.107	1.10425e-54	3	TRAF3IP2
ELOVL5	7.79017e-59	0.927984	0.737	0.461	1.58585e-54	3	ELOVL5
PRKCD	1.13491e-58	0.821246	0.349	0.095	2.31033e-54	3	PRKCD
LOXL3	2.24829e-58	0.936858	0.555	0.263	4.57683e-54	3	LOXL3
RAB3A	7.04397e-58	0.696392	0.328	0.086	1.43394e-53	3	RAB3A
PCDH191	9.37115e-58	1.41892	0.605	0.311	1.90769e-53	3	PCDH19
PIK3IP11	9.38728e-58	1.01765	0.61	0.305	1.91097e-53	3	PIK3IP1
BCAR1	9.87764e-58	0.974626	0.689	0.422	2.01079e-53	3	BCAR1
ENSGALG00010012258	3.09972e-57	0.710505	0.265	0.056	6.31011e-53	3	ENSGALG00010012258
ATP2A2	5.85846e-57	0.970071	0.729	0.456	1.19261e-52	3	ATP2A2
FERMT2	6.48589e-57	0.825313	0.837	0.635	1.32033e-52	3	FERMT2
GADD45A	6.87777e-57	0.957672	0.806	0.592	1.40011e-52	3	GADD45A
BTBD10	1.04804e-56	0.636556	0.296	0.072	2.13349e-52	3	BTBD10
NR1H3	1.43655e-56	1.00929	0.678	0.4	2.92438e-52	3	NR1H3
RHOC1	2.6267e-56	0.830507	0.564	0.249	5.34717e-52	3	RHOC
ROCK1	7.55192e-56	0.90575	0.812	0.59	1.53735e-51	3	ROCK1
IFNGR1	7.91012e-56	0.902598	0.645	0.351	1.61026e-51	3	IFNGR1
CAV1	9.67648e-56	0.74326	0.559	0.244	1.96984e-51	3	CAV1
ARHGDIG	2.92251e-55	0.847771	0.415	0.149	5.94936e-51	3	ARHGDIG
RAPGEF6	7.10088e-55	0.871681	0.848	0.643	1.44553e-50	3	RAPGEF6
HK2	1.22221e-54	0.935465	0.587	0.283	2.48805e-50	3	HK2
CMIP	1.54572e-54	0.826839	0.578	0.271	3.14662e-50	3	CMIP
FBXO32	1.86978e-54	1.17894	0.459	0.187	3.80631e-50	3	FBXO32
TAGLN2	4.46306e-54	0.929373	0.731	0.484	9.08545e-50	3	TAGLN2
GPR137B	8.89797e-54	0.750358	0.365	0.115	1.81136e-49	3	GPR137B
SLC38A2	1.17665e-53	0.879436	0.912	0.789	2.39532e-49	3	SLC38A2
FKBP5	4.25802e-53	1.01072	0.687	0.406	8.66805e-49	3	FKBP5
PIM3	8.2479e-53	1.10322	0.628	0.344	1.67902e-48	3	PIM3
UAP11	8.44763e-53	0.869303	0.8	0.51	1.71968e-48	3	UAP1
RELL1	1.37579e-52	0.836905	0.593	0.319	2.80069e-48	3	RELL1
MAFK	1.48079e-52	0.826859	0.891	0.709	3.01445e-48	3	MAFK
CLIC2	1.5629e-52	0.87855	0.526	0.23	3.18159e-48	3	CLIC2
P2RX5	2.06686e-52	0.873317	0.63	0.315	4.2075e-48	3	P2RX5
CBFA2T3	2.22208e-52	0.873006	0.576	0.3	4.5235e-48	3	CBFA2T3
ACTG2	2.58559e-52	0.534828	0.407	0.126	5.26348e-48	3	ACTG2
EIF1	3.15415e-52	0.629526	0.962	0.895	6.42091e-48	3	EIF1
CSF1	3.23816e-52	0.864325	0.459	0.186	6.59193e-48	3	CSF1
MAMLD1	3.40579e-52	0.894961	0.747	0.476	6.93317e-48	3	MAMLD1
PRDX1	6.99669e-52	0.995871	0.752	0.524	1.42432e-47	3	PRDX1
EXT1	9.97991e-52	1.3155	0.818	0.708	2.03161e-47	3	EXT1
NID12	1.0536e-51	0.806645	0.835	0.496	2.14481e-47	3	NID1
LYST	2.09122e-51	1.32102	0.509	0.231	4.2571e-47	3	LYST
ENSGALG00010008805	2.56789e-51	1.01271	0.372	0.117	5.22745e-47	3	ENSGALG00010008805
HSPB11	3.35523e-51	1.0002	0.852	0.59	6.83024e-47	3	HSPB1
ENSGALG00010012670	3.37832e-51	1.0421	0.693	0.408	6.87724e-47	3	ENSGALG00010012670
ENSGALG00010022322	2.59797e-50	0.792784	0.401	0.143	5.28868e-46	3	ENSGALG00010022322
HOXA13	4.4413e-50	0.772784	0.307	0.087	9.04115e-46	3	HOXA13
FRY	6.60349e-50	0.820351	0.357	0.115	1.34427e-45	3	FRY
PREX2	7.67578e-50	0.58373	0.574	0.25	1.56256e-45	3	PREX2
MPRIP	8.038e-50	0.815575	0.547	0.269	1.6363e-45	3	MPRIP
STARD8	8.67715e-50	0.832687	0.509	0.218	1.76641e-45	3	STARD8
RAP1B	1.0833e-49	0.835871	0.724	0.468	2.20528e-45	3	RAP1B
ATAD2	1.19095e-49	0.706519	0.324	0.096	2.42441e-45	3	ATAD2
MT-ATP6	1.72812e-49	0.330778	0.996	0.985	3.51794e-45	3	MT-ATP6
HOXA9	2.26692e-49	0.844193	0.777	0.566	4.61477e-45	3	HOXA9
NR2F1	2.96028e-49	0.622671	0.311	0.085	6.02624e-45	3	NR2F1
COL4A5	5.67557e-49	0.922749	0.286	0.074	1.15538e-44	3	COL4A5
PRXL2A	7.45798e-49	0.689336	0.261	0.063	1.51822e-44	3	PRXL2A
NEDD4L	8.15624e-49	0.943543	0.587	0.319	1.66037e-44	3	NEDD4L
RAPGEF5	8.87985e-49	0.31798	0.305	0.075	1.80767e-44	3	RAPGEF5
RAP2A	9.65715e-49	0.714089	0.301	0.086	1.96591e-44	3	RAP2A
SH3BGRL	1.69779e-48	0.756857	0.618	0.346	3.4562e-44	3	SH3BGRL
JARID2	2.24734e-48	0.843036	0.626	0.339	4.57492e-44	3	JARID2
RAPGEF2	3.00501e-48	0.939282	0.71	0.433	6.1173e-44	3	RAPGEF2
RAI1	3.26764e-48	0.777216	0.38	0.133	6.65194e-44	3	RAI1
TGM21	4.70356e-48	0.942381	0.545	0.243	9.57504e-44	3	TGM2
CTR9	7.50496e-48	0.78032	0.441	0.18	1.52778e-43	3	CTR9
TPP2	1.37612e-47	0.844234	0.472	0.212	2.80137e-43	3	TPP2
GABARAPL1	1.84435e-47	0.817274	0.656	0.395	3.75454e-43	3	GABARAPL1
GNG10	2.8163e-47	0.589105	0.273	0.072	5.73315e-43	3	GNG10
SORBS1	4.25026e-47	0.681862	0.505	0.216	8.65226e-43	3	SORBS1
PDLIM3	4.35339e-47	1.1247	0.445	0.188	8.8622e-43	3	PDLIM3
EOGT	5.41746e-47	0.675369	0.328	0.102	1.10283e-42	3	EOGT
IRF1	5.72844e-47	1.09823	0.591	0.316	1.16614e-42	3	IRF1
PTPRF	6.19356e-47	1.13122	0.587	0.292	1.26082e-42	3	PTPRF
EGR3	6.26026e-47	0.754615	0.33	0.101	1.2744e-42	3	EGR3
ENSGALG000100005881	6.76181e-47	0.321096	0.998	0.994	1.3765e-42	3	ENSGALG00010000588
CACYBP	1.42985e-46	0.856019	0.476	0.224	2.91074e-42	3	CACYBP
ARL4A	1.82945e-46	0.897059	0.549	0.268	3.72422e-42	3	ARL4A
KITLG	1.93436e-46	0.713602	0.261	0.064	3.93777e-42	3	KITLG
ENDOD1	1.99134e-46	0.656402	0.334	0.106	4.05377e-42	3	ENDOD1
LAMC1	2.97392e-46	0.84636	0.555	0.29	6.05402e-42	3	LAMC1
PARD3	4.61615e-46	0.862138	0.887	0.764	9.39709e-42	3	PARD3
RCSD1	1.08621e-45	0.621554	0.263	0.065	2.2112e-41	3	RCSD1
BRD2	2.57859e-45	0.832542	0.706	0.473	5.24923e-41	3	BRD2
FARP1	1.04909e-44	0.970101	0.681	0.427	2.13563e-40	3	FARP1
ID1	1.08507e-44	0.683192	0.311	0.095	2.20888e-40	3	ID1
GNG7	2.57412e-44	0.701991	0.424	0.18	5.24013e-40	3	GNG7
IL31RA	2.87261e-44	0.64693	0.269	0.073	5.84777e-40	3	IL31RA
ENSGALG00010020995	4.75532e-44	0.779635	0.643	0.405	9.6804e-40	3	ENSGALG00010020995
SLC25A5	1.14787e-43	0.857689	0.641	0.42	2.33671e-39	3	SLC25A5
SEPTIN2	1.57672e-43	0.559735	0.255	0.067	3.20973e-39	3	SEPTIN2
HLX	1.67492e-43	0.667208	0.361	0.127	3.40964e-39	3	HLX
PLEKHO1	1.78799e-43	0.616414	0.37	0.134	3.63981e-39	3	PLEKHO1
VEGFA	2.36088e-43	0.651637	0.376	0.136	4.80604e-39	3	VEGFA
PFKFB3	2.43986e-43	0.761394	0.292	0.088	4.96682e-39	3	PFKFB3
KLF12	2.44833e-43	0.89115	0.735	0.494	4.98406e-39	3	KLF12
IFRD1	3.23921e-43	0.824338	0.76	0.528	6.59406e-39	3	IFRD1
TOP1	5.475e-43	0.765313	0.829	0.667	1.11455e-38	3	TOP1
RASAL2	5.99614e-43	0.947771	0.656	0.41	1.22063e-38	3	RASAL2
NRP1	9.04713e-43	0.755682	0.656	0.344	1.84172e-38	3	NRP1
TTLL7	1.37629e-42	0.944139	0.401	0.165	2.80171e-38	3	TTLL7
CDC2L1	2.18377e-42	0.793432	0.555	0.303	4.44551e-38	3	CDC2L1
RNF24	3.336e-42	0.729588	0.507	0.255	6.7911e-38	3	RNF24
REV3L	3.56121e-42	0.860507	0.772	0.581	7.24955e-38	3	REV3L
ENSGALG00010008117	4.33569e-42	0.677379	0.255	0.069	8.82616e-38	3	ENSGALG00010008117
BCL6	5.61757e-42	0.703448	0.359	0.126	1.14357e-37	3	BCL6
LAMA4	1.07816e-41	0.916499	0.624	0.355	2.19481e-37	3	LAMA4
TMEM63B	1.97684e-41	0.671476	0.422	0.174	4.02426e-37	3	TMEM63B
JUND	2.71469e-41	0.549577	0.985	0.952	5.52629e-37	3	JUND
YBX3	3.27423e-41	0.792877	0.839	0.732	6.66535e-37	3	YBX3
MSN1	4.67685e-41	0.80751	0.839	0.638	9.52067e-37	3	MSN
HEXIM1	6.53567e-41	0.761448	0.802	0.62	1.33047e-36	3	HEXIM1
GATAD2A	1.11351e-40	0.661764	0.486	0.229	2.26678e-36	3	GATAD2A
SH3RF1	1.15114e-40	0.726202	0.313	0.104	2.34337e-36	3	SH3RF1
HSD17B7	1.40106e-40	0.778315	0.357	0.136	2.85213e-36	3	HSD17B7
APBB2	3.12927e-40	0.832975	0.503	0.256	6.37025e-36	3	APBB2
PROS11	6.25586e-40	0.795986	0.551	0.299	1.27351e-35	3	PROS1
SLC25A25	7.44665e-40	0.740482	0.572	0.321	1.51591e-35	3	SLC25A25
ETV6	8.42655e-40	0.81505	0.795	0.576	1.71539e-35	3	ETV6
EPS81	8.66123e-40	0.834373	0.549	0.274	1.76317e-35	3	EPS8
MT-ND5	2.72725e-39	0.390685	0.998	0.968	5.55186e-35	3	MT-ND5
SLC8A1	3.54691e-39	0.749169	0.263	0.076	7.22044e-35	3	SLC8A1
S100A10.11	3.58783e-39	0.614411	0.837	0.634	7.30374e-35	3	S100A10.1
ZC3H12A	3.79034e-39	0.513534	0.265	0.075	7.716e-35	3	ZC3H12A
RB1	5.23467e-39	0.791528	0.555	0.304	1.06562e-34	3	RB1
MOB3C	5.51967e-39	0.613953	0.309	0.106	1.12364e-34	3	MOB3C
MT-ND6	5.94202e-39	0.566714	0.975	0.914	1.20962e-34	3	MT-ND6
SPEN	6.18196e-39	0.653263	0.829	0.667	1.25846e-34	3	SPEN
RALGAPA1	1.00603e-38	1.04205	0.628	0.411	2.04797e-34	3	RALGAPA1
ITPR11	1.24978e-38	0.879556	0.545	0.303	2.54417e-34	3	ITPR1
KANSL3	1.2615e-38	0.636949	0.382	0.161	2.56803e-34	3	KANSL3
CBX4	2.09472e-38	0.5814	0.355	0.136	4.26422e-34	3	CBX4
SPECC1L	2.36363e-38	0.819139	0.463	0.235	4.81164e-34	3	SPECC1L
TRPV21	2.45197e-38	0.710161	0.695	0.455	4.99147e-34	3	TRPV2
KALRN	4.07596e-38	0.73922	0.685	0.446	8.29743e-34	3	KALRN
UBR1	4.86351e-38	0.751552	0.505	0.266	9.90064e-34	3	UBR1
COPS3	5.09913e-38	0.674448	0.426	0.197	1.03803e-33	3	COPS3
GLIPR2	5.1758e-38	0.864821	0.528	0.288	1.05364e-33	3	GLIPR2
ACSS2	6.04699e-38	0.618454	0.259	0.078	1.23099e-33	3	ACSS2
SAMD12	8.91135e-38	1.09976	0.315	0.113	1.81408e-33	3	SAMD12
RPLP11	9.72629e-38	0.52833	1	0.99	1.97998e-33	3	RPLP1
ENSGALG00010024276	1.50768e-37	0.559588	0.292	0.095	3.06919e-33	3	ENSGALG00010024276
PELI3	1.69868e-37	0.772328	0.559	0.318	3.45799e-33	3	PELI3
MGAT5	2.2025e-37	0.773831	0.591	0.349	4.48363e-33	3	MGAT5
MT-COX1	2.37962e-37	0.297077	0.994	0.987	4.84419e-33	3	MT-COX1
SRPK1	2.82988e-37	0.595763	0.457	0.225	5.76078e-33	3	SRPK1
PMP221	4.07772e-37	0.48552	0.933	0.819	8.30101e-33	3	PMP22
ABCG2	4.68719e-37	0.495778	0.255	0.073	9.54171e-33	3	ABCG2
ENSGALG00010019621	5.86618e-37	0.738409	0.528	0.292	1.19418e-32	3	ENSGALG00010019621
KHDRBS3	6.00939e-37	0.911049	0.564	0.321	1.22333e-32	3	KHDRBS3
GNA12	2.12481e-36	0.59132	0.288	0.098	4.32547e-32	3	GNA12
HSF3	3.55467e-36	0.691921	0.662	0.45	7.23624e-32	3	HSF3
SEPTIN11	6.3333e-36	0.830476	0.576	0.356	1.28927e-31	3	SEPTIN11
CHD4	7.29252e-36	0.755747	0.63	0.416	1.48454e-31	3	CHD4
VCL	8.09118e-36	0.761704	0.72	0.519	1.64712e-31	3	VCL
ATP1B1	8.79897e-36	0.830461	0.38	0.158	1.79121e-31	3	ATP1B1
JAM3	1.34875e-35	0.632637	0.441	0.211	2.74565e-31	3	JAM3
DIAPH21	1.3854e-35	0.538141	0.95	0.855	2.82026e-31	3	DIAPH2
ENSGALG00010023320	2.13823e-35	0.709955	0.772	0.607	4.3528e-31	3	ENSGALG00010023320
HOXA3	2.17044e-35	0.832351	0.52	0.298	4.41836e-31	3	HOXA3
SUSD6	2.20603e-35	0.704991	0.67	0.448	4.49081e-31	3	SUSD6
MAP2K3	3.15651e-35	0.650788	0.532	0.292	6.42571e-31	3	MAP2K3
DAB2IP	3.75853e-35	0.746613	0.48	0.261	7.65123e-31	3	DAB2IP
IFITM51	4.19359e-35	0.569486	0.9	0.797	8.53688e-31	3	IFITM5
[truncated: 4,834 more rows]

## Sheet: HVP
Marker genes used for cell type annotation
	p_val	avg_log2FC	pct.1	pct.2	p_val_adj	cluster	gene
ENSGALG00010003205	0	3.74393	0.808	0.155	0	0	ENSGALG00010003205
COL3A1	0	3.43293	0.993	0.587	0	0	COL3A1
SCARA5	0	3.32362	0.676	0.086	0	0	SCARA5
GSN	0	2.7818	0.917	0.534	0	0	GSN
PLAC9	0	2.70655	0.801	0.197	0	0	PLAC9
LAMA2	0	2.69959	0.675	0.096	0	0	LAMA2
GPX3	0	1.88987	0.996	0.827	0	0	GPX3
SERPINF1	8.00942e-297	2.34647	0.851	0.356	1.61942e-292	0	SERPINF1
PLXDC2	1.21102e-284	2.15969	0.87	0.386	2.44856e-280	0	PLXDC2
POSTN	1.11912e-279	2.66406	0.82	0.304	2.26275e-275	0	POSTN
PDGFRA	3.30362e-269	1.7845	0.596	0.077	6.67958e-265	0	PDGFRA
DCN	2.11086e-267	1.48589	0.991	0.51	4.26795e-263	0	DCN
AGTR1	2.90691e-267	2.17095	0.562	0.059	5.87749e-263	0	AGTR1
EMILIN2	6.65598e-252	1.8893	0.774	0.293	1.34577e-247	0	EMILIN2
SPARC	8.88806e-247	1.63457	0.989	0.832	1.79708e-242	0	SPARC
APOA1	6.34797e-242	2.8823	0.937	0.678	1.2835e-237	0	APOA1
WNT5A	6.36595e-238	2.14561	0.604	0.121	1.28713e-233	0	WNT5A
COL1A1	3.36384e-234	1.54177	0.998	0.79	6.80136e-230	0	COL1A1
ENSGALG00010020003	2.9134e-231	1.64163	0.838	0.4	5.8906e-227	0	ENSGALG00010020003
MFAP5	7.41522e-231	2.58024	0.699	0.236	1.49928e-226	0	MFAP5
GFPT2	3.19258e-230	2.06654	0.708	0.238	6.45509e-226	0	GFPT2
UGDH	2.50145e-214	1.75324	0.628	0.167	5.05767e-210	0	UGDH
FBN1	1.17942e-213	2.55572	0.731	0.298	2.38468e-209	0	FBN1
FBLN5	3.12073e-213	1.59877	0.609	0.139	6.30981e-209	0	FBLN5
RARRES1	1.2252e-211	2.48339	0.643	0.194	2.47722e-207	0	RARRES1
ENSGALG00010025644	5.34554e-201	3.22681	0.435	0.039	1.08081e-196	0	ENSGALG00010025644
HPGD	1.68493e-192	1.68434	0.459	0.06	3.40675e-188	0	HPGD
NEGR1	1.85385e-192	1.53557	0.388	0.019	3.7483e-188	0	NEGR1
PCOLCE2	5.97886e-192	2.2638	0.444	0.053	1.20887e-187	0	PCOLCE2
COL1A2	4.23513e-190	1.25293	0.996	0.702	8.56301e-186	0	COL1A2
PTGDS	5.51801e-188	2.89043	0.708	0.3	1.11569e-183	0	PTGDS
OGN	2.69938e-184	1.2103	0.848	0.352	5.45788e-180	0	OGN
HTRA3	5.1122e-177	1.52523	0.475	0.077	1.03364e-172	0	HTRA3
FGL2	4.73068e-173	1.52494	0.411	0.044	9.56497e-169	0	FGL2
GXYLT2	9.047e-173	1.40897	0.656	0.24	1.82921e-168	0	GXYLT2
FBLN2	2.56677e-169	1.77345	0.563	0.161	5.18975e-165	0	FBLN2
ALDH1A3	2.4496e-168	1.70362	0.439	0.067	4.95284e-164	0	ALDH1A3
MXRA5	4.28014e-168	1.53377	0.673	0.245	8.65401e-164	0	MXRA5
CELF2	1.70378e-167	1.25253	0.905	0.559	3.44487e-163	0	CELF2
ENSGALG00010029409	4.64993e-166	1.34132	0.495	0.103	9.4017e-162	0	ENSGALG00010029409
ZCCHC24	2.68153e-161	1.23661	0.924	0.703	5.42179e-157	0	ZCCHC24
MATN2	4.72749e-161	1.30323	0.412	0.054	9.55851e-157	0	MATN2
COL6A1	8.81597e-156	0.929198	0.952	0.569	1.7825e-151	0	COL6A1
SVEP1	5.01762e-154	1.41877	0.538	0.152	1.01451e-149	0	SVEP1
ADAMTS5	1.86378e-153	1.41193	0.565	0.178	3.76838e-149	0	ADAMTS5
TPPP3	5.35716e-152	1.40876	0.743	0.352	1.08316e-147	0	TPPP3
COL6A2	1.49688e-149	0.997346	0.922	0.558	3.02654e-145	0	COL6A2
COL5A1	3.31221e-147	0.818464	0.957	0.609	6.69695e-143	0	COL5A1
SOD3	2.9677e-144	1.76884	0.529	0.162	6.0004e-140	0	SOD3
TGFBR3	2.86815e-143	1.24667	0.829	0.492	5.79912e-139	0	TGFBR3
C1R	7.14723e-143	1.16958	0.718	0.36	1.4451e-138	0	C1R
PERPB	8.45106e-140	1.46746	0.295	0.015	1.70872e-135	0	PERPB
SEMA3D	2.10381e-139	1.68942	0.655	0.282	4.25369e-135	0	SEMA3D
MGP	1.57851e-135	0.831398	0.88	0.552	3.1916e-131	0	MGP
CST3	6.74104e-135	1.27661	0.963	0.83	1.36297e-130	0	CST3
PPDPF	4.05936e-131	1.01152	0.733	0.378	8.20762e-127	0	PPDPF
EBF1	1.18347e-127	1.15787	0.911	0.577	2.39286e-123	0	EBF1
NFIB	2.35191e-127	0.963108	0.92	0.68	4.75533e-123	0	NFIB
SRPX	2.05156e-126	1.44057	0.445	0.123	4.14805e-122	0	SRPX
ENSGALG00010026410	8.35172e-125	1.01596	0.855	0.39	1.68863e-120	0	ENSGALG00010026410
KLF4	1.71914e-123	1.37455	0.592	0.257	3.47592e-119	0	KLF4
SLIT3	2.26083e-123	1.20329	0.71	0.342	4.57117e-119	0	SLIT3
TSKU	1.58211e-121	1.04021	0.459	0.125	3.19888e-117	0	TSKU
CD34	2.24953e-121	1.43777	0.379	0.079	4.54833e-117	0	CD34
BNC2	2.44516e-121	0.991104	0.714	0.319	4.94388e-117	0	BNC2
IGFBP5	3.28577e-118	1.12449	0.803	0.503	6.6435e-114	0	IGFBP5
HLF	7.01706e-117	1.03009	0.696	0.373	1.41878e-112	0	HLF
OLFML1	1.637e-116	0.987275	0.317	0.044	3.30984e-112	0	OLFML1
PODN	4.34365e-115	1.09893	0.541	0.199	8.78244e-111	0	PODN
ENSGALG00010013948	5.12323e-113	1.13408	0.364	0.076	1.03587e-108	0	ENSGALG00010013948
EBF2	1.203e-112	1.2522	0.634	0.29	2.43234e-108	0	EBF2
CCDC80	2.41217e-111	0.893774	0.835	0.459	4.87716e-107	0	CCDC80
MMP2	6.19123e-111	0.599608	0.86	0.427	1.2518e-106	0	MMP2
BICC1	8.1764e-108	1.00202	0.675	0.345	1.65319e-103	0	BICC1
THY1	1.64425e-107	0.977385	0.68	0.335	3.32451e-103	0	THY1
CTSV	1.0681e-106	1.03211	0.622	0.313	2.15958e-102	0	CTSV
PLEKHH2	2.67548e-104	0.923863	0.317	0.054	5.40955e-100	0	PLEKHH2
OLFML3	1.5437e-102	0.894914	0.646	0.31	3.12121e-98	0	OLFML3
FMO3	4.70843e-101	0.992501	0.319	0.059	9.51997e-97	0	FMO3
C1S	1.34732e-99	1.07652	0.487	0.186	2.72415e-95	0	C1S
GPR1	1.6371e-99	1.35832	0.501	0.209	3.31005e-95	0	GPR1
LOX	5.28348e-99	0.961878	0.573	0.242	1.06827e-94	0	LOX
CADM3	8.55843e-99	1.0409	0.516	0.196	1.73043e-94	0	CADM3
GSTT1L	1.68154e-98	1.21988	0.321	0.067	3.3999e-94	0	GSTT1L
LRRC17	3.20871e-98	1.06816	0.398	0.11	6.48769e-94	0	LRRC17
ENSGALG00010023963	2.694e-97	1.30933	0.376	0.103	5.44701e-93	0	ENSGALG00010023963
SEMA3C	3.69076e-97	1.06402	0.511	0.196	7.46235e-93	0	SEMA3C
SMARCD2	8.15467e-97	1.01164	0.651	0.372	1.64879e-92	0	SMARCD2
HAS2	1.30836e-96	1.50769	0.317	0.063	2.64537e-92	0	HAS2
TCF7L2	1.67099e-96	1.08216	0.843	0.637	3.37858e-92	0	TCF7L2
IFI27L2	3.40259e-96	1.61851	0.454	0.17	6.8797e-92	0	IFI27L2
CYBRD1	4.88072e-96	0.886606	0.563	0.248	9.86833e-92	0	CYBRD1
SDC2	2.18542e-95	0.820082	0.879	0.639	4.4187e-91	0	SDC2
ENSGALG00010029516	3.56388e-95	1.21085	0.587	0.27	7.2058e-91	0	ENSGALG00010029516
DPT	1.44471e-94	1.03295	0.499	0.192	2.92107e-90	0	DPT
ENSGALG00010013078	2.33591e-94	0.775045	0.804	0.491	4.72297e-90	0	ENSGALG00010013078
BIN1	3.20538e-94	1.04734	0.599	0.311	6.48096e-90	0	BIN1
OSR2	4.69507e-94	0.939414	0.414	0.122	9.49297e-90	0	OSR2
SEMA3A	3.39868e-93	0.980545	0.39	0.113	6.8718e-89	0	SEMA3A
TPST1	2.24846e-92	1.01679	0.533	0.24	4.54617e-88	0	TPST1
TLL1	8.8663e-92	1.72999	0.386	0.117	1.79268e-87	0	TLL1
P4HA2	3.67265e-91	1.05106	0.451	0.172	7.42573e-87	0	P4HA2
SELENOP1	2.85631e-87	0.440061	0.785	0.523	5.77518e-83	0	SELENOP1
CREB5	2.31678e-86	0.952239	0.822	0.594	4.6843e-82	0	CREB5
ABI3BP	9.34502e-86	0.875554	0.534	0.217	1.88947e-81	0	ABI3BP
ENSGALG00010020018	8.04904e-85	0.915876	0.428	0.16	1.62744e-80	0	ENSGALG00010020018
SETBP1	1.03714e-84	0.952098	0.687	0.397	2.097e-80	0	SETBP1
VCAN	2.42263e-84	0.972401	0.432	0.148	4.89832e-80	0	VCAN
EIF4EBP1	1.0352e-83	0.976735	0.745	0.546	2.09307e-79	0	EIF4EBP1
FAM20A	9.87877e-83	0.829694	0.384	0.119	1.99739e-78	0	FAM20A
SESTD1	6.41002e-82	0.886151	0.439	0.169	1.29604e-77	0	SESTD1
ADD3	5.58951e-81	0.782556	0.767	0.509	1.13014e-76	0	ADD3
THSD4	3.46599e-80	1.09443	0.61	0.337	7.00788e-76	0	THSD4
TNFSF10	1.56434e-79	0.955877	0.448	0.184	3.16294e-75	0	TNFSF10
GULP1	3.03856e-79	0.892603	0.683	0.409	6.14366e-75	0	GULP1
ENSGALG00010007936	5.51339e-79	0.668949	0.284	0.058	1.11475e-74	0	ENSGALG00010007936
SH3D19	8.98039e-79	0.912044	0.643	0.364	1.81575e-74	0	SH3D19
LOXL1	2.58001e-78	1.12701	0.591	0.325	5.21653e-74	0	LOXL1
MAP1B	1.24071e-77	1.05338	0.47	0.194	2.50859e-73	0	MAP1B
FGL1A	6.10195e-77	0.790567	0.367	0.12	1.23375e-72	0	FGL1A
AEBP1	1.66907e-76	0.601558	0.814	0.466	3.37469e-72	0	AEBP1
ENSGALG00010013098	2.12073e-75	0.801119	0.276	0.061	4.28791e-71	0	ENSGALG00010013098
DST	2.3974e-75	0.722387	0.914	0.703	4.84731e-71	0	DST
FGF7	4.04805e-74	0.849339	0.413	0.154	8.18475e-70	0	FGF7
COLEC12	9.95646e-73	0.724658	0.352	0.111	2.0131e-68	0	COLEC12
ARHGEF10	1.28355e-72	0.94135	0.46	0.206	2.5952e-68	0	ARHGEF10
PRSS23	2.86127e-72	0.958503	0.459	0.204	5.7852e-68	0	PRSS23
CDH20	3.26725e-72	0.93767	0.262	0.058	6.60605e-68	0	CDH20
ADAMTS19	5.29416e-72	0.984259	0.333	0.101	1.07043e-67	0	ADAMTS19
ENSGALG00010005163	9.71557e-72	1.3022	0.348	0.112	1.96439e-67	0	ENSGALG00010005163
ISLR	5.33585e-71	0.874087	0.344	0.114	1.07886e-66	0	ISLR
ZFP36L2	1.92095e-70	0.904668	0.657	0.411	3.88396e-66	0	ZFP36L2
ENSGALG00010024587	2.08831e-70	1.11988	0.406	0.165	4.22235e-66	0	ENSGALG00010024587
EEF1B2	2.64095e-70	0.561434	0.935	0.807	5.33974e-66	0	EEF1B2
ZNF385D	3.68066e-70	0.987044	0.508	0.238	7.44193e-66	0	ZNF385D
ANGPTL2	4.57314e-70	0.762636	0.71	0.439	9.24642e-66	0	ANGPTL2
PKD2	6.39249e-70	0.839349	0.56	0.296	1.2925e-65	0	PKD2
DLC1	7.07326e-70	0.937577	0.733	0.514	1.43014e-65	0	DLC1
SORCS2	2.39957e-67	1.10646	0.44	0.189	4.85169e-63	0	SORCS2
SH3BGRL3	7.94292e-67	0.672058	0.733	0.492	1.60598e-62	0	SH3BGRL3
ECM1	7.65799e-65	0.636278	0.548	0.271	1.54837e-60	0	ECM1
CTNND2	1.86741e-64	0.819876	0.27	0.069	3.77572e-60	0	CTNND2
CD99	2.6766e-64	0.532347	0.902	0.671	5.41183e-60	0	CD99
STXBP6	1.26877e-62	0.713191	0.419	0.169	2.56533e-58	0	STXBP6
EPHA3	2.31918e-62	0.931946	0.395	0.157	4.68914e-58	0	EPHA3
LSP1P1	6.10814e-62	0.679797	0.454	0.199	1.235e-57	0	LSP1P1
RGCC	1.21822e-61	1.20187	0.278	0.084	2.46313e-57	0	RGCC
PLPP3	2.58773e-61	0.937456	0.548	0.315	5.23214e-57	0	PLPP3
COL6A3	2.74498e-61	0.632748	0.835	0.538	5.55007e-57	0	COL6A3
FAM20C	3.03911e-61	0.796666	0.454	0.216	6.14478e-57	0	FAM20C
ENSGALG00010028412	3.28653e-60	1.01291	0.499	0.246	6.64504e-56	0	ENSGALG00010028412
IGFBP4	3.40525e-60	0.737111	0.55	0.286	6.88508e-56	0	IGFBP4
SMOC2	8.90972e-60	0.983239	0.251	0.067	1.80146e-55	0	SMOC2
ADAMTS12	1.35444e-59	0.795528	0.449	0.215	2.73854e-55	0	ADAMTS12
FABP3	2.68746e-59	0.605364	0.251	0.065	5.43377e-55	0	FABP3
CTSK	4.3738e-58	0.444274	0.837	0.504	8.84339e-54	0	CTSK
FSTL1	9.6087e-58	0.974842	0.862	0.746	1.94278e-53	0	FSTL1
FZD1	1.14926e-57	0.743815	0.6	0.369	2.32369e-53	0	FZD1
COL8A1	1.70971e-57	0.699718	0.398	0.16	3.45687e-53	0	COL8A1
C7	3.8627e-57	1.27297	0.308	0.107	7.80999e-53	0	C7
CAPN6	6.25369e-57	0.838908	0.282	0.089	1.26443e-52	0	CAPN6
LUM	6.9567e-57	0.671326	0.583	0.296	1.40658e-52	0	LUM
SULT1E1	1.2415e-56	0.922264	0.456	0.243	2.51019e-52	0	SULT1E1
MEIS1	3.83537e-55	0.544245	0.757	0.464	7.75474e-51	0	MEIS1
TGFB2	2.44222e-54	0.680878	0.656	0.403	4.93793e-50	0	TGFB2
AFAP1	6.84682e-54	0.667749	0.547	0.306	1.38436e-49	0	AFAP1
PID1	9.57402e-54	0.60874	0.365	0.149	1.93577e-49	0	PID1
CXCR7	1.12132e-53	0.814925	0.356	0.154	2.2672e-49	0	CXCR7
EPB41L3	3.34132e-53	0.750682	0.304	0.113	6.7558e-49	0	EPB41L3
SRGAP3	9.49771e-53	0.61671	0.301	0.107	1.92034e-48	0	SRGAP3
FNBP1L	3.51372e-52	0.67262	0.651	0.447	7.1044e-48	0	FNBP1L
RORA	5.4119e-52	0.659324	0.745	0.521	1.09423e-47	0	RORA
KIF13B	1.22807e-51	0.728914	0.391	0.179	2.48303e-47	0	KIF13B
GALNT16	2.9193e-51	0.70699	0.443	0.219	5.90252e-47	0	GALNT16
ENSGALG00010026516	6.05039e-50	0.687661	0.634	0.426	1.22333e-45	0	ENSGALG00010026516
ABHD12	4.16042e-49	0.589571	0.282	0.101	8.41196e-45	0	ABHD12
IFITM5	8.86698e-49	0.454514	0.875	0.705	1.79281e-44	0	IFITM5
NID1	1.01606e-48	0.746867	0.598	0.364	2.05438e-44	0	NID1
OSBPL5	3.32192e-48	0.661458	0.454	0.244	6.71658e-44	0	OSBPL5
NBL1	5.69569e-48	0.735122	0.46	0.258	1.15161e-43	0	NBL1
FMNL2	1.15377e-47	0.635441	0.302	0.117	2.3328e-43	0	FMNL2
PDIA5	1.33121e-47	0.669021	0.385	0.189	2.69157e-43	0	PDIA5
COTL1	3.08066e-47	0.487014	0.392	0.175	6.22878e-43	0	COTL1
PKD1	4.5965e-47	0.512102	0.777	0.547	9.29366e-43	0	PKD1
ENSGALG00010013071	1.18963e-46	0.599833	0.612	0.369	2.40531e-42	0	ENSGALG00010013071
SMIM14	1.45727e-45	0.767531	0.494	0.309	2.94645e-41	0	SMIM14
EPB41L2	4.69432e-45	0.399295	0.731	0.531	9.49144e-41	0	EPB41L2
SERPING1	6.01776e-45	0.60028	0.564	0.358	1.21673e-40	0	SERPING1
GALNT15	9.89383e-45	0.584254	0.265	0.096	2.00043e-40	0	GALNT15
DUSP1	3.14234e-44	0.821732	0.662	0.498	6.3535e-40	0	DUSP1
PAMR1	6.8155e-44	0.656781	0.273	0.105	1.37803e-39	0	PAMR1
PDE1A	1.42259e-43	0.743885	0.309	0.13	2.87633e-39	0	PDE1A
ECM2	3.0485e-43	0.575158	0.651	0.431	6.16376e-39	0	ECM2
MED13L	4.22132e-43	0.642351	0.792	0.647	8.53509e-39	0	MED13L
OC3	1.35717e-42	0.821604	0.434	0.221	2.74405e-38	0	OC3
ENSGALG00010006547	1.51073e-42	0.756271	0.658	0.48	3.05454e-38	0	ENSGALG00010006547
AKAP12	1.52281e-42	0.570526	0.571	0.347	3.07896e-38	0	AKAP12
SPTBN1	2.5144e-42	0.420963	0.862	0.699	5.08386e-38	0	SPTBN1
DCBLD2	2.5592e-42	0.613464	0.3	0.127	5.17445e-38	0	DCBLD2
CPAMD8	2.91001e-42	0.870517	0.25	0.094	5.88374e-38	0	CPAMD8
QPCT	1.5335e-41	0.596124	0.258	0.095	3.10059e-37	0	QPCT
ABLIM1	2.04667e-41	0.649975	0.44	0.241	4.13817e-37	0	ABLIM1
LMBR1	2.3848e-41	0.61182	0.377	0.189	4.82182e-37	0	LMBR1
PCDHGC3	3.90091e-41	0.467257	0.813	0.64	7.88725e-37	0	PCDHGC3
CNTN1	4.25146e-41	0.79046	0.253	0.091	8.59603e-37	0	CNTN1
NHSL1	1.06735e-40	0.713762	0.296	0.126	2.15808e-36	0	NHSL1
SLIT2	1.36083e-40	0.725784	0.483	0.278	2.75146e-36	0	SLIT2
ZDHHC8	2.00651e-40	0.693897	0.374	0.195	4.05697e-36	0	ZDHHC8
SESN1	8.98553e-40	0.521692	0.381	0.196	1.81678e-35	0	SESN1
ZMIZ1	2.46908e-39	0.487594	0.851	0.681	4.99223e-35	0	ZMIZ1
PMP22	6.98937e-39	0.41293	0.799	0.637	1.41318e-34	0	PMP22
OAZ1	8.03104e-39	0.349817	0.947	0.873	1.6238e-34	0	OAZ1
CREB3L1	1.68e-38	0.548434	0.394	0.207	3.3968e-34	0	CREB3L1
CDON	3.03417e-38	0.541499	0.291	0.127	6.1348e-34	0	CDON
DCAF6	6.55721e-38	0.613969	0.469	0.291	1.3258e-33	0	DCAF6
ZFHX4	7.3573e-37	0.553615	0.594	0.393	1.48757e-32	0	ZFHX4
CDK14	2.87898e-36	0.566002	0.596	0.398	5.82101e-32	0	CDK14
DPYSL3	2.91615e-36	0.512627	0.517	0.302	5.89616e-32	0	DPYSL3
AIG1	3.63986e-36	0.541742	0.25	0.102	7.35943e-32	0	AIG1
DSE	3.87956e-36	0.582413	0.339	0.17	7.84409e-32	0	DSE
UST	6.04334e-36	0.541154	0.498	0.302	1.2219e-31	0	UST
CAB39L	7.99203e-36	0.554761	0.39	0.208	1.61591e-31	0	CAB39L
ANTXR2	3.57272e-35	0.419366	0.654	0.468	7.22368e-31	0	ANTXR2
ZBTB32	3.75424e-35	0.70821	0.641	0.467	7.59069e-31	0	ZBTB32
ABI2	4.77416e-35	0.600542	0.387	0.214	9.65287e-31	0	ABI2
MBOAT1	3.88626e-34	0.424997	0.305	0.142	7.85763e-30	0	MBOAT1
TMEM119	8.35927e-34	0.476928	0.548	0.352	1.69016e-29	0	TMEM119
UAP1	1.17058e-33	0.648351	0.473	0.299	2.3668e-29	0	UAP1
EBF3	1.73714e-33	0.269453	0.782	0.559	3.51232e-29	0	EBF3
ELN	2.53823e-33	0.915887	0.575	0.407	5.13204e-29	0	ELN
LSAMP	4.02358e-33	0.597533	0.334	0.171	8.13527e-29	0	LSAMP
EMP1	4.10358e-33	0.762113	0.419	0.247	8.29704e-29	0	EMP1
ANXA1	4.95363e-33	0.418048	0.539	0.339	1.00157e-28	0	ANXA1
ANTXR1	1.98163e-32	0.41377	0.458	0.254	4.00666e-28	0	ANTXR1
KANK4	2.34456e-32	0.539475	0.332	0.169	4.74046e-28	0	KANK4
RAB11FIP2	3.4202e-32	0.550596	0.353	0.196	6.9153e-28	0	RAB11FIP2
UGP2	1.76919e-31	0.401917	0.277	0.131	3.57713e-27	0	UGP2
ANK2	1.87908e-31	0.265977	0.487	0.291	3.79931e-27	0	ANK2
ENSGALG00010011013	2.04248e-31	0.700588	0.354	0.187	4.12968e-27	0	ENSGALG00010011013
TUB	3.53492e-31	0.747433	0.429	0.274	7.14726e-27	0	TUB
PCSK5	3.6273e-31	0.683059	0.319	0.167	7.33403e-27	0	PCSK5
ENSGALG00010028492	1.49777e-30	0.468982	0.287	0.139	3.02835e-26	0	ENSGALG00010028492
PDCD4	2.48329e-30	0.428696	0.261	0.119	5.02097e-26	0	PDCD4
METRNL	2.73048e-30	0.25907	0.573	0.343	5.52076e-26	0	METRNL
SDK1	2.74164e-30	0.390662	0.513	0.329	5.54332e-26	0	SDK1
ATIC	3.09433e-30	0.53596	0.455	0.29	6.25642e-26	0	ATIC
MRAS	3.38611e-30	0.492382	0.314	0.161	6.84638e-26	0	MRAS
FGF18	1.0735e-29	0.484615	0.359	0.198	2.17051e-25	0	FGF18
ADAM9	1.52306e-29	0.581702	0.415	0.262	3.07947e-25	0	ADAM9
ADAMTS2	1.66292e-29	0.542003	0.424	0.261	3.36227e-25	0	ADAMTS2
NREP	2.31301e-29	0.483968	0.468	0.295	4.67667e-25	0	NREP
COMP	1.88101e-28	0.75593	0.381	0.218	3.80322e-24	0	COMP
ENSGALG00010004705	2.12927e-28	0.508249	0.317	0.167	4.30518e-24	0	ENSGALG00010004705
SLC43A2	8.68964e-28	0.369624	0.552	0.39	1.75696e-23	0	SLC43A2
ENOX1	1.22078e-27	0.595325	0.44	0.279	2.4683e-23	0	ENOX1
PTPRA	1.35825e-27	0.527632	0.397	0.248	2.74626e-23	0	PTPRA
GALNT17	3.34301e-27	0.506756	0.257	0.125	6.75924e-23	0	GALNT17
GATSL2	3.82242e-27	0.436463	0.315	0.171	7.72855e-23	0	GATSL2
LPAR1	1.29966e-26	0.472322	0.281	0.142	2.62778e-22	0	LPAR1
EN1	1.87068e-26	0.474414	0.269	0.136	3.78234e-22	0	EN1
AOX1	2.59375e-26	0.518845	0.298	0.161	5.2443e-22	0	AOX1
ZNF469	2.93951e-26	0.42967	0.425	0.256	5.94339e-22	0	ZNF469
ARHGAP21	3.13906e-26	0.429507	0.608	0.457	6.34687e-22	0	ARHGAP21
PDXK	3.89217e-26	0.518422	0.367	0.219	7.86959e-22	0	PDXK
DISP1	4.04429e-26	0.536183	0.357	0.214	8.17716e-22	0	DISP1
GINM1	6.93822e-26	0.454285	0.397	0.248	1.40284e-21	0	GINM1
APMAP	1.72532e-25	0.44436	0.313	0.175	3.48842e-21	0	APMAP
SPON1	2.05599e-25	0.627474	0.384	0.231	4.15701e-21	0	SPON1
NOVA1.1	2.58384e-25	0.601842	0.427	0.275	5.22426e-21	0	NOVA1.1
PBX1	2.98487e-25	0.377196	0.727	0.583	6.03512e-21	0	PBX1
PLBD2	4.37663e-25	0.423472	0.562	0.421	8.84911e-21	0	PLBD2
FBLN1	5.68435e-25	0.40535	0.388	0.231	1.14932e-20	0	FBLN1
LAMB1	5.94356e-25	0.402818	0.355	0.203	1.20173e-20	0	LAMB1
CRIP1	6.94599e-25	0.326689	0.668	0.48	1.40441e-20	0	CRIP1
CEBPB	8.22039e-25	0.533605	0.476	0.332	1.66208e-20	0	CEBPB
ARHGAP12	1.20224e-24	0.611998	0.528	0.391	2.43081e-20	0	ARHGAP12
JUN	1.23094e-24	0.55166	0.863	0.777	2.48883e-20	0	JUN
ENSGALG00010006982	3.16261e-24	0.481246	0.483	0.334	6.39448e-20	0	ENSGALG00010006982
NRN1	7.08568e-24	0.924608	0.321	0.184	1.43265e-19	0	NRN1
MCFD2	7.11833e-24	0.469256	0.296	0.169	1.43925e-19	0	MCFD2
RPN1	8.04349e-24	0.407077	0.589	0.448	1.62631e-19	0	RPN1
ENSGALG00010014994	1.4447e-23	0.465578	0.341	0.207	2.92103e-19	0	ENSGALG00010014994
DAD1	1.76217e-23	0.421147	0.458	0.317	3.56293e-19	0	DAD1
DNAJC1	2.03722e-23	0.36606	0.429	0.282	4.11905e-19	0	DNAJC1
PTPN13	4.46569e-23	0.46627	0.34	0.204	9.02918e-19	0	PTPN13
ATRNL1	1.58028e-22	0.476004	0.397	0.25	3.19517e-18	0	ATRNL1
ADAMTSL3	1.90603e-22	0.655926	0.331	0.202	3.85379e-18	0	ADAMTSL3
PRRG1	2.53468e-22	0.440796	0.3	0.176	5.12488e-18	0	PRRG1
CPM	2.58235e-22	0.454587	0.263	0.136	5.22126e-18	0	CPM
VAPA	3.9902e-22	0.413417	0.611	0.482	8.06778e-18	0	VAPA
SERPINE2	5.32164e-22	0.546669	0.441	0.311	1.07598e-17	0	SERPINE2
ADAMTS15	1.58258e-21	0.507221	0.348	0.214	3.19982e-17	0	ADAMTS15
TPPP	2.55876e-21	0.39417	0.531	0.373	5.17355e-17	0	TPPP
DSEL	2.58752e-21	0.421613	0.255	0.137	5.2317e-17	0	DSEL
HIVEP1	7.79099e-21	0.366581	0.735	0.619	1.57526e-16	0	HIVEP1
ENSGALG00010010796	1.63364e-20	0.362597	0.718	0.602	3.30306e-16	0	ENSGALG00010010796
GRB10	1.74151e-20	0.480206	0.596	0.477	3.52115e-16	0	GRB10
PIEZO2	2.00513e-20	0.604532	0.285	0.169	4.05418e-16	0	PIEZO2
RCN1	3.33642e-20	0.44929	0.346	0.223	6.7459e-16	0	RCN1
AR	5.91245e-20	0.339059	0.261	0.143	1.19544e-15	0	AR
BCL9	6.19365e-20	0.512601	0.332	0.213	1.25229e-15	0	BCL9
EPHB1	6.82041e-20	0.380024	0.267	0.15	1.37902e-15	0	EPHB1
DAB2	1.52999e-19	0.376962	0.394	0.261	3.09348e-15	0	DAB2
PIK3IP1	2.21146e-19	0.392057	0.409	0.275	4.47134e-15	0	PIK3IP1
ENSGALG00010015149	2.41096e-19	0.41731	0.505	0.386	4.87472e-15	0	ENSGALG00010015149
ENSGALG00010023692	4.71031e-19	0.572434	0.334	0.216	9.52378e-15	0	ENSGALG00010023692
PRDX6	8.51517e-19	0.371437	0.402	0.279	1.72168e-14	0	PRDX6
NUMB	1.12466e-18	0.408254	0.455	0.325	2.27395e-14	0	NUMB
MEIS2	1.47095e-18	0.349088	0.578	0.432	2.97412e-14	0	MEIS2
GLUL	1.64506e-18	0.320028	0.483	0.346	3.32616e-14	0	GLUL
ENSGALG00010015937	1.70108e-18	0.394247	0.338	0.221	3.43942e-14	0	ENSGALG00010015937
ZNF706	2.36066e-18	0.335245	0.63	0.517	4.77301e-14	0	ZNF706
ENSGALG00010012965	2.75963e-18	0.38778	0.439	0.315	5.5797e-14	0	ENSGALG00010012965
ANXA2	3.68196e-18	0.3451	0.703	0.58	7.44456e-14	0	ANXA2
ACVR2A	4.30974e-18	0.434685	0.454	0.33	8.71386e-14	0	ACVR2A
GOLIM4	4.63601e-18	0.35951	0.555	0.428	9.37355e-14	0	GOLIM4
ERLEC1	7.95748e-18	0.393942	0.336	0.223	1.60892e-13	0	ERLEC1
CKB	2.13957e-17	0.275739	0.272	0.155	4.32599e-13	0	CKB
FZD2	3.80812e-17	0.355098	0.287	0.177	7.69963e-13	0	FZD2
HIVEP2	4.64987e-17	0.384831	0.439	0.332	9.40157e-13	0	HIVEP2
LONRF3	6.69986e-17	0.368044	0.447	0.326	1.35465e-12	0	LONRF3
DHRS3	8.09353e-17	0.35238	0.342	0.23	1.63643e-12	0	DHRS3
GAS7	8.62945e-17	0.275655	0.443	0.317	1.74479e-12	0	GAS7
PPIC	1.13138e-16	0.370425	0.386	0.265	2.28753e-12	0	PPIC
CPNE3	1.15842e-16	0.324992	0.301	0.191	2.34222e-12	0	CPNE3
NCKAP5	1.16504e-16	0.466753	0.303	0.187	2.35559e-12	0	NCKAP5
DYNLT3	1.23887e-16	0.343643	0.295	0.188	2.50487e-12	0	DYNLT3
TNS3	1.23982e-16	0.420606	0.336	0.225	2.50679e-12	0	TNS3
ENSGALG00010011531	1.88154e-16	0.304222	0.589	0.473	3.80429e-12	0	ENSGALG00010011531
NPAS3	1.91184e-16	0.53304	0.421	0.307	3.86556e-12	0	NPAS3
RARB	3.48818e-16	0.336264	0.384	0.261	7.05274e-12	0	RARB
UBTD2	4.37225e-16	0.342687	0.325	0.214	8.84025e-12	0	UBTD2
HAND2	7.14086e-16	0.319247	0.275	0.167	1.44381e-11	0	HAND2
KHDRBS3	9.62745e-16	0.288336	0.363	0.239	1.94657e-11	0	KHDRBS3
GLG1	1.03982e-15	0.345274	0.384	0.272	2.10241e-11	0	GLG1
GAS1	1.11869e-15	0.380035	0.316	0.208	2.26188e-11	0	GAS1
TES	1.30313e-15	0.395327	0.32	0.214	2.63479e-11	0	TES
NACA	1.32274e-15	0.263903	0.639	0.535	2.67445e-11	0	NACA
GATD3AL1	1.45975e-15	0.31432	0.469	0.353	2.95147e-11	0	GATD3AL1
FLRT2	1.59721e-15	0.341107	0.429	0.308	3.2294e-11	0	FLRT2
RALA	1.63317e-15	0.390815	0.313	0.21	3.3021e-11	0	RALA
SPCS3	1.79399e-15	0.312218	0.505	0.393	3.62726e-11	0	SPCS3
SSR3	1.92616e-15	0.316001	0.392	0.285	3.8945e-11	0	SSR3
EIF3G	5.56551e-15	0.316938	0.631	0.535	1.12529e-10	0	EIF3G
FNDC3B	7.35163e-15	0.317792	0.623	0.511	1.48643e-10	0	FNDC3B
ENSGALG00010008935	1.33948e-14	0.27156	0.504	0.375	2.70829e-10	0	ENSGALG00010008935
CTSD	1.86053e-14	0.30672	0.365	0.261	3.7618e-10	0	CTSD
ENSGALG00010019735	2.70581e-14	0.355026	0.419	0.311	5.47087e-10	0	ENSGALG00010019735
SEC62	5.29938e-14	0.283802	0.502	0.398	1.07148e-09	0	SEC62
MPHOSPH6	6.30497e-14	0.299679	0.284	0.187	1.2748e-09	0	MPHOSPH6
NFIA	9.91202e-14	0.273306	0.932	0.819	2.00411e-09	0	NFIA
EIF3F	1.22369e-13	0.250466	0.586	0.467	2.47419e-09	0	EIF3F
RARRES2	1.34115e-13	0.305338	0.646	0.542	2.71167e-09	0	RARRES2
CDH11	1.82046e-13	0.351612	0.275	0.178	3.68078e-09	0	CDH11
SIPA1L1	1.9196e-13	0.391898	0.375	0.276	3.88125e-09	0	SIPA1L1
EIF2S3	1.96337e-13	0.29588	0.481	0.38	3.96974e-09	0	EIF2S3
TGFBR2	2.65442e-13	0.324974	0.502	0.387	5.36697e-09	0	TGFBR2
LHFPL1	2.77027e-13	0.260885	0.708	0.564	5.60122e-09	0	LHFPL1
FNDC3A	2.83196e-13	0.277441	0.573	0.467	5.72594e-09	0	FNDC3A
SFRP2	2.92452e-13	0.47834	0.327	0.222	5.91309e-09	0	SFRP2
MN1	5.12216e-13	0.293912	0.265	0.172	1.03565e-08	0	MN1
COX6C	5.26961e-13	0.291081	0.727	0.628	1.06546e-08	0	COX6C
FAT4	1.0603e-12	0.326657	0.328	0.231	2.14382e-08	0	FAT4
FKBP7	1.11854e-12	0.297754	0.353	0.252	2.26157e-08	0	FKBP7
SMURF2	1.15494e-12	0.413472	0.307	0.218	2.33518e-08	0	SMURF2
URM1	1.2911e-12	0.276267	0.639	0.543	2.61048e-08	0	URM1
CPQ	1.47264e-12	0.515697	0.327	0.228	2.97753e-08	0	CPQ
ENSGALG00010004520	2.19096e-12	0.292882	0.256	0.167	4.42991e-08	0	ENSGALG00010004520
CCPG1	4.15394e-12	0.259368	0.412	0.309	8.39885e-08	0	CCPG1
SPG7	4.95959e-12	0.352058	0.287	0.202	1.00278e-07	0	SPG7
SGCE	5.54656e-12	0.293626	0.284	0.194	1.12146e-07	0	SGCE
GPC4	5.55409e-12	0.299153	0.562	0.462	1.12298e-07	0	GPC4
PTK2	5.94769e-12	0.250607	0.535	0.429	1.20256e-07	0	PTK2
MIA3	8.29085e-12	0.294121	0.383	0.292	1.67633e-07	0	MIA3
NFIL3	9.60543e-12	0.288936	0.459	0.36	1.94212e-07	0	NFIL3
EPRS	1.21607e-11	0.273895	0.335	0.243	2.45876e-07	0	EPRS
PRR16	1.33799e-11	0.356664	0.301	0.21	2.70528e-07	0	PRR16
GLO1	1.49742e-11	0.304847	0.517	0.433	3.02764e-07	0	GLO1
PRDX4	1.53395e-11	0.292178	0.438	0.346	3.10149e-07	0	PRDX4
ENSGALG00010027955	1.87832e-11	0.28308	0.254	0.173	3.79777e-07	0	ENSGALG00010027955
SBF2	2.02529e-11	0.329447	0.471	0.383	4.09494e-07	0	SBF2
RAB11B	2.0771e-11	0.323129	0.346	0.258	4.19969e-07	0	RAB11B
SURF4	2.12712e-11	0.298613	0.352	0.265	4.30083e-07	0	SURF4
TWIST2	2.64009e-11	0.283019	0.261	0.175	5.33799e-07	0	TWIST2
MARCKS	2.84093e-11	0.349164	0.555	0.46	5.74408e-07	0	MARCKS
PGRMC1	3.05887e-11	0.301062	0.302	0.213	6.18473e-07	0	PGRMC1
UBR5	5.03524e-11	0.29187	0.497	0.414	1.01808e-06	0	UBR5
P4HA3	5.14574e-11	0.326211	0.267	0.182	1.04042e-06	0	P4HA3
CDKN1C	8.26809e-11	0.298699	0.466	0.365	1.67172e-06	0	CDKN1C
ENSGALG00010017231	8.65573e-11	0.281951	0.269	0.186	1.7501e-06	0	ENSGALG00010017231
ATP10A	1.2085e-10	0.299512	0.28	0.193	2.44346e-06	0	ATP10A
ENSGALG00010027007	1.52386e-10	0.338626	0.465	0.387	3.08109e-06	0	ENSGALG00010027007
ENSGALG00010012282	1.59547e-10	0.276111	0.444	0.363	3.22589e-06	0	ENSGALG00010012282
OAT	1.80771e-10	0.301028	0.319	0.236	3.655e-06	0	OAT
GHR	3.37156e-10	0.296351	0.363	0.273	6.81697e-06	0	GHR
SAFB	3.48969e-10	0.291006	0.336	0.258	7.0558e-06	0	SAFB
SPCS1	3.7167e-10	0.254221	0.462	0.371	7.51479e-06	0	SPCS1
GLI3	6.4348e-10	0.283418	0.363	0.274	1.30105e-05	0	GLI3
ROBO1	7.44784e-10	0.302208	0.392	0.282	1.50588e-05	0	ROBO1
ZBTB20	8.08173e-10	0.274754	0.4	0.311	1.63404e-05	0	ZBTB20
COLGALT1	8.84819e-10	0.263119	0.252	0.174	1.78901e-05	0	COLGALT1
AKT1	9.22807e-10	0.252027	0.315	0.234	1.86582e-05	0	AKT1
COPS2	1.03918e-09	0.253389	0.255	0.179	2.10111e-05	0	COPS2
PLEKHA5	1.1267e-09	0.258141	0.6	0.505	2.27807e-05	0	PLEKHA5
NKIRAS2	1.55481e-09	0.256969	0.293	0.214	3.14366e-05	0	NKIRAS2
PCDH18	3.08309e-09	0.28713	0.261	0.185	6.2337e-05	0	PCDH18
PRKAG2	3.15642e-09	0.28249	0.293	0.218	6.38197e-05	0	PRKAG2
PRICKLE1	3.33332e-09	0.352283	0.267	0.194	6.73964e-05	0	PRICKLE1
KLHL24	3.88944e-09	0.292981	0.367	0.287	7.86405e-05	0	KLHL24
AIMP1	4.00216e-09	0.293529	0.351	0.277	8.09197e-05	0	AIMP1
FKBP11	4.03679e-09	0.252149	0.35	0.271	8.16198e-05	0	FKBP11
GALNT1	4.20867e-09	0.324885	0.487	0.414	8.50951e-05	0	GALNT1
TMEM65	5.49807e-09	0.288383	0.332	0.255	0.000111166	0	TMEM65
TBC1D5	7.34965e-09	0.272403	0.428	0.353	0.000148603	0	TBC1D5
MEGF10	7.47343e-09	0.255139	0.303	0.22	0.000151105	0	MEGF10
ENSGALG00010017414	7.66856e-09	0.279419	0.296	0.218	0.000155051	0	ENSGALG00010017414
PDGFD	8.96745e-09	0.641515	0.421	0.376	0.000181313	0	PDGFD
CDC26	9.24173e-09	0.263488	0.309	0.233	0.000186859	0	CDC26
TNFRSF1A	1.02936e-08	0.254749	0.257	0.187	0.000208126	0	TNFRSF1A
MRPL13	1.08531e-08	0.28691	0.307	0.238	0.000219438	0	MRPL13
PAM	1.51133e-08	0.279118	0.298	0.224	0.000305576	0	PAM
PCBD2	1.67485e-08	0.293742	0.334	0.264	0.000338638	0	PCBD2
ENSGALG00010013915	3.7689e-08	0.27458	0.363	0.299	0.000762034	0	ENSGALG00010013915
OLFM3	4.83317e-08	0.276989	0.307	0.233	0.000977219	0	OLFM3
TTLL13	5.25532e-08	0.28597	0.402	0.333	0.00106257	0	TTLL13
PXDN	1.61742e-07	0.282129	0.309	0.239	0.00327027	0	PXDN
KIF2A	2.12032e-07	0.260272	0.298	0.232	0.00428708	0	KIF2A
FGFRL1	2.14782e-07	0.340485	0.402	0.323	0.00434268	0	FGFRL1
SPRY2	2.94253e-07	0.280602	0.307	0.238	0.0059495	0	SPRY2
PHLPP1	3.26757e-07	0.307857	0.398	0.34	0.00660671	0	PHLPP1
EGR1	3.3633e-07	0.354599	0.344	0.278	0.00680026	0	EGR1
RHOB	4.1305e-07	0.313469	0.604	0.542	0.00835146	0	RHOB
PHF2	5.20277e-07	0.263454	0.318	0.253	0.0105195	0	PHF2
MFGE8	3.54943e-06	0.2921	0.495	0.429	0.0717659	0	MFGE8
EFEMP1	6.75243e-06	0.398625	0.279	0.225	0.136527	0	EFEMP1
TRABD2B	9.79823e-06	0.320537	0.273	0.213	0.19811	0	TRABD2B
PLIN2	1.30511e-05	0.476015	0.429	0.37	0.26388	0	PLIN2
MTCL1	6.29117e-05	0.273471	0.272	0.225	1	0	MTCL1
HSPA8	0.000208562	0.253783	0.777	0.738	1	0	HSPA8
MYH11	0	4.46037	0.727	0.035	0	1	MYH11
HSD17B12	0	4.19558	0.998	0.495	0	1	HSD17B12
DES	0	3.9674	0.849	0.061	0	1	DES
RGS5	0	3.81989	0.946	0.257	0	1	RGS5
ADIPOQ	0	3.69862	0.91	0.093	0	1	ADIPOQ
ADAMTS4	0	3.65278	0.827	0.114	0	1	ADAMTS4
ACTA2	0	3.22199	0.716	0.092	0	1	ACTA2
RGS4	0	3.13368	0.765	0.073	0	1	RGS4
CDH4	0	3.07987	0.797	0.053	0	1	CDH4
LMOD1	0	2.78833	0.783	0.068	0	1	LMOD1
SOX5	0	2.68687	0.948	0.317	0	1	SOX5
CACNA1H	0	2.60856	0.59	0.031	0	1	CACNA1H
FRMD4A	0	2.57968	0.868	0.195	0	1	FRMD4A
LAMA5	0	2.28566	0.725	0.069	0	1	LAMA5
RBPMS2	0	2.20215	0.719	0.055	0	1	RBPMS2
SDC4	1.36768e-307	3.0576	0.927	0.314	2.76531e-303	1	SDC4
MYL9	1.70831e-294	3.00353	0.93	0.343	3.45402e-290	1	MYL9
MT3	4.44623e-288	3.20903	0.81	0.172	8.98983e-284	1	MT3
TAGLN	3.62708e-286	3.19986	0.787	0.146	7.33359e-282	1	TAGLN
KCNJ8	9.15817e-281	2.47905	0.597	0.058	1.85169e-276	1	KCNJ8
IGFBP7	2.19436e-279	2.23227	0.997	0.798	4.43677e-275	1	IGFBP7
GADD45B	1.44321e-274	2.74192	0.97	0.58	2.91802e-270	1	GADD45B
ANGPT4	3.43647e-273	1.81095	0.576	0.051	6.94819e-269	1	ANGPT4
ITGA7	2.89883e-266	1.54087	0.495	0.028	5.86115e-262	1	ITGA7
CACNB2	3.65617e-262	2.4899	0.671	0.101	7.3924e-258	1	CACNB2
RCAN2	5.74772e-260	1.82022	0.441	0.017	1.16213e-255	1	RCAN2
MT4	9.1662e-255	3.29906	0.963	0.488	1.85331e-250	1	MT4
IRF9	7.33351e-249	1.79937	0.592	0.071	1.48276e-244	1	IRF9
COL4A2	1.21833e-246	2.12588	0.965	0.378	2.46335e-242	1	COL4A2
RYR2	1.44784e-246	2.10986	0.376	0.006	2.9274e-242	1	RYR2
GJC3	9.63905e-243	1.79029	0.508	0.042	1.94892e-238	1	GJC3
RGS11	7.5084e-242	1.44057	0.41	0.015	1.51812e-237	1	RGS11
PRKAR2B	7.53011e-237	1.65961	0.525	0.05	1.52251e-232	1	PRKAR2B
CHN2	1.12673e-236	1.80704	0.635	0.094	2.27814e-232	1	CHN2
PPFIA2	1.67465e-234	1.90881	0.39	0.012	3.38597e-230	1	PPFIA2
WNK2	3.18318e-233	2.24557	0.575	0.075	6.43607e-229	1	WNK2
MYLK	3.53959e-233	2.39943	0.816	0.229	7.1567e-229	1	MYLK
ENSGALG00010014954	7.37618e-233	1.89213	0.714	0.161	1.49139e-228	1	ENSGALG00010014954
NR2F2	4.55415e-232	1.96155	0.937	0.419	9.20803e-228	1	NR2F2
RASD1	1.16696e-231	3.10159	0.657	0.128	2.35948e-227	1	RASD1
ADRA2B	4.49991e-227	1.97638	0.581	0.081	9.09836e-223	1	ADRA2B
TPM1	6.33838e-226	1.88029	0.848	0.298	1.28156e-221	1	TPM1
TBX2	3.52448e-224	1.97757	0.738	0.183	7.12614e-220	1	TBX2
CSPG4	8.04552e-222	1.64182	0.571	0.079	1.62672e-217	1	CSPG4
TPM2	4.17812e-219	1.45947	0.665	0.136	8.44774e-215	1	TPM2
CDH13	2.91391e-217	2.19238	0.871	0.299	5.89163e-213	1	CDH13
ETS1	4.13761e-215	1.92675	0.91	0.376	8.36584e-211	1	ETS1
TBC1D4	6.54906e-215	2.51552	0.841	0.334	1.32415e-210	1	TBC1D4
PDK4	1.06462e-214	2.56806	0.856	0.331	2.15255e-210	1	PDK4
HBEGF	1.07904e-211	1.86099	0.668	0.133	2.18171e-207	1	HBEGF
GUCY1A2	9.73079e-211	2.1593	0.56	0.079	1.96747e-206	1	GUCY1A2
EPAS1	1.47705e-208	1.15874	0.87	0.2	2.98645e-204	1	EPAS1
COL28A1	1.70003e-203	2.82264	0.53	0.071	3.43728e-199	1	COL28A1
TNFRSF11B	6.51103e-201	2.04321	0.525	0.072	1.31647e-196	1	TNFRSF11B
EDNRA	2.57542e-200	1.78281	0.667	0.153	5.20724e-196	1	EDNRA
COL4A1	2.11327e-199	1.81684	0.99	0.507	4.27283e-195	1	COL4A1
SEMA5A	4.71864e-196	1.80323	0.533	0.078	9.54063e-192	1	SEMA5A
DMD	5.16754e-194	2.19141	0.871	0.387	1.04483e-189	1	DMD
SEPTIN8	8.42007e-192	1.58082	0.544	0.087	1.70245e-187	1	SEPTIN8
NOTCH2	5.01698e-189	1.75688	0.871	0.417	1.01438e-184	1	NOTCH2
CSRP1	9.79613e-188	2.42971	0.89	0.422	1.98068e-183	1	CSRP1
ENSGALG00010023387	1.12467e-187	1.3247	0.417	0.038	2.27396e-183	1	ENSGALG00010023387
RERG	2.97192e-186	1.35474	0.417	0.038	6.00892e-182	1	RERG
RASL11A	1.4952e-183	1.85272	0.468	0.057	3.02314e-179	1	RASL11A
PDGFRB	5.00177e-182	1.63485	0.56	0.105	1.01131e-177	1	PDGFRB
CLMN	2.21002e-180	1.45847	0.344	0.019	4.46845e-176	1	CLMN
MSRB3	2.54496e-180	1.92205	0.651	0.159	5.14565e-176	1	MSRB3
PCP4L1	6.12611e-180	1.34368	0.286	0.006	1.23864e-175	1	PCP4L1
ADCY6	3.4796e-178	1.87944	0.746	0.225	7.03541e-174	1	ADCY6
CLEC3B	1.15866e-177	1.95474	0.938	0.552	2.34269e-173	1	CLEC3B
RGS2	2.93594e-177	2.07448	0.565	0.111	5.93617e-173	1	RGS2
PLSCR1	4.99797e-177	1.66974	0.911	0.434	1.01054e-172	1	PLSCR1
CALD1	4.30438e-175	1.41471	0.989	0.747	8.70303e-171	1	CALD1
FHL3	5.28909e-172	1.68829	0.776	0.301	1.0694e-167	1	FHL3
MEF2B	9.83346e-171	1.13146	0.278	0.007	1.98823e-166	1	MEF2B
NTN4	2.57394e-170	1.58113	0.5	0.08	5.20426e-166	1	NTN4
PTMA	6.49896e-170	1.24129	0.989	0.866	1.31403e-165	1	PTMA
ENSGALG00010015093	8.46399e-168	1.89518	0.538	0.098	1.71133e-163	1	ENSGALG00010015093
ENSGALG00010024629	6.35686e-164	1.29491	0.527	0.092	1.28529e-159	1	ENSGALG00010024629
RBM38	4.80067e-160	1.36288	0.352	0.029	9.70648e-156	1	RBM38
ENSGALG00010011968	1.24185e-159	1.36296	0.337	0.026	2.5109e-155	1	ENSGALG00010011968
COLEC11	6.19038e-159	1.12564	0.351	0.029	1.25163e-154	1	COLEC11
SPRY3	1.09957e-157	1.55605	0.551	0.103	2.22322e-153	1	SPRY3
INPP5A	1.63011e-157	1.4916	0.821	0.342	3.29593e-153	1	INPP5A
PHLDA2	3.32196e-157	1.96049	0.844	0.375	6.71667e-153	1	PHLDA2
MYOCD	1.71527e-156	1.25456	0.283	0.012	3.46811e-152	1	MYOCD
PDE3A	2.84194e-156	1.77024	0.921	0.531	5.74612e-152	1	PDE3A
ATP1B4	2.38847e-155	1.03095	0.286	0.013	4.82925e-151	1	ATP1B4
ENSGALG00010019125	6.16773e-153	1.10411	0.327	0.025	1.24705e-148	1	ENSGALG00010019125
XKR4	5.00399e-152	1.85667	0.922	0.595	1.01176e-147	1	XKR4
PRKG1	1.64882e-151	1.67088	0.689	0.22	3.33375e-147	1	PRKG1
SEMA4G	1.15825e-150	1.21976	0.413	0.056	2.34188e-146	1	SEMA4G
RERGL	8.20741e-148	1.33181	0.397	0.052	1.65946e-143	1	RERGL
MYL6	4.30602e-147	1.39365	0.965	0.746	8.70634e-143	1	MYL6
MGAT3	1.54392e-146	1.76759	0.733	0.273	3.12165e-142	1	MGAT3
MARCKSL1	2.51959e-146	1.96009	0.776	0.355	5.09435e-142	1	MARCKSL1
ABR	3.78366e-145	1.48197	0.716	0.272	7.65018e-141	1	ABR
C22H8ORF4	8.29948e-145	1.85643	0.625	0.189	1.67807e-140	1	C22H8ORF4
ENSGALG00010009123	1.24884e-144	1.47662	0.567	0.147	2.52503e-140	1	ENSGALG00010009123
ARHGEF6	3.826e-143	1.59419	0.733	0.281	7.73578e-139	1	ARHGEF6
MCAM	9.61075e-143	1.21769	0.438	0.072	1.9432e-138	1	MCAM
MAP2	2.49637e-142	1.38136	0.537	0.117	5.0474e-138	1	MAP2
BTC	2.79239e-142	1.02605	0.317	0.026	5.64594e-138	1	BTC
ID3	1.001e-141	1.55453	0.778	0.341	2.02392e-137	1	ID3
HTRA1	2.88173e-140	1.55728	0.94	0.617	5.82657e-136	1	HTRA1
RBM3	3.76768e-140	1.49189	0.892	0.608	7.61787e-136	1	RBM3
GUCY1A1	7.31568e-139	1.08713	0.275	0.016	1.47916e-134	1	GUCY1A1
ENSGALG00010007987	8.24489e-139	0.8622	0.259	0.012	1.66703e-134	1	ENSGALG00010007987
ACTG2	1.66401e-138	1.79735	0.46	0.079	3.36447e-134	1	ACTG2
UTRN	2.61121e-138	1.37493	0.957	0.704	5.27962e-134	1	UTRN
P3H2	7.30246e-137	1.65273	0.567	0.15	1.47648e-132	1	P3H2
FAM13C	2.05459e-136	1.20427	0.314	0.028	4.15418e-132	1	FAM13C
SOCS3	2.72806e-136	1.67861	0.713	0.278	5.51587e-132	1	SOCS3
CACNA1C	1.60735e-135	1.96511	0.717	0.28	3.24991e-131	1	CACNA1C
SLC12A2	5.39334e-133	1.56313	0.465	0.094	1.09048e-128	1	SLC12A2
SLC4A7	3.93861e-132	1.78323	0.733	0.311	7.96347e-128	1	SLC4A7
HSPB1	5.85225e-132	1.68121	0.84	0.444	1.18327e-127	1	HSPB1
ATP1A1	1.70671e-131	1.4586	0.865	0.47	3.45081e-127	1	ATP1A1
PTGER2	8.30364e-131	0.908865	0.259	0.015	1.67891e-126	1	PTGER2
ENSGALG00010014961	2.7474e-130	1.10206	0.327	0.035	5.55496e-126	1	ENSGALG00010014961
TTLL7	3.07415e-130	1.47743	0.454	0.093	6.21562e-126	1	TTLL7
ID4	4.24904e-130	1.73595	0.594	0.184	8.59112e-126	1	ID4
PPP1R12A	1.30384e-129	1.38931	0.89	0.586	2.63623e-125	1	PPP1R12A
EHD2	2.15952e-129	1.16615	0.943	0.617	4.36633e-125	1	EHD2
FLNB	2.33294e-129	1.41088	0.871	0.459	4.71696e-125	1	FLNB
PTP4A3	6.026e-129	1.35118	0.517	0.129	1.2184e-124	1	PTP4A3
DGKD	3.62993e-128	1.26167	0.624	0.176	7.33935e-124	1	DGKD
ANGPT2	2.59277e-126	1.03754	0.357	0.048	5.24232e-122	1	ANGPT2
HECW2	1.427e-123	1.37386	0.594	0.169	2.88525e-119	1	HECW2
ADCY3	1.70381e-122	0.897103	0.265	0.02	3.44493e-118	1	ADCY3
FTH1	2.71863e-122	0.72714	0.995	0.964	5.49679e-118	1	FTH1
ENSGALG00010028649	1.55194e-120	1.24336	0.449	0.096	3.13788e-116	1	ENSGALG00010028649
KCNB1	9.75793e-119	1.05053	0.281	0.026	1.97296e-114	1	KCNB1
PDLIM3	1.62189e-117	1.44427	0.465	0.109	3.2793e-113	1	PDLIM3
ATF4	3.21582e-117	1.35627	0.965	0.829	6.50207e-113	1	ATF4
MCL1	2.61957e-116	1.17179	0.897	0.527	5.2965e-112	1	MCL1
TIMP3	1.7123e-115	1.47751	0.922	0.668	3.4621e-111	1	TIMP3
TMEM61	1.78049e-115	0.913886	0.26	0.022	3.59997e-111	1	TMEM61
ENSGALG00010000971	1.96311e-115	1.28116	0.39	0.072	3.96922e-111	1	ENSGALG00010000971
C8H1ORF21	8.80252e-114	1.39522	0.7	0.307	1.77978e-109	1	C8H1ORF21
ARHGAP6	1.94182e-113	1.57382	0.781	0.41	3.92617e-109	1	ARHGAP6
ARHGDIG	2.78926e-113	1.28335	0.452	0.109	5.6396e-109	1	ARHGDIG
NHS	4.95501e-113	1.4836	0.895	0.617	1.00185e-108	1	NHS
AOC3	1.52241e-112	1.12601	0.378	0.069	3.07816e-108	1	AOC3
CRIP11	1.76784e-111	1.25863	0.897	0.487	3.57439e-107	1	CRIP1
CD81	8.94467e-111	0.913271	0.979	0.854	1.80852e-106	1	CD81
JAG1	1.6375e-110	1.3747	0.557	0.181	3.31087e-106	1	JAG1
MID1IP1	2.19908e-110	1.44328	0.744	0.364	4.44633e-106	1	MID1IP1
OAZ2	1.45862e-109	1.30097	0.554	0.183	2.94918e-105	1	OAZ2
GPR20	1.68722e-109	1.46956	0.302	0.039	3.41138e-105	1	GPR20
ENSGALG00010010019	6.29662e-109	1.06348	0.365	0.063	1.27311e-104	1	ENSGALG00010010019
SLC2A1	6.58884e-109	1.22823	0.476	0.124	1.3322e-104	1	SLC2A1
CTNNA2	6.33564e-108	1.98741	0.562	0.193	1.281e-103	1	CTNNA2
PLXND1	9.64586e-108	1.15283	0.656	0.228	1.9503e-103	1	PLXND1
HS6ST1	1.18865e-107	1.58219	0.816	0.51	2.40334e-103	1	HS6ST1
TNS1	1.51242e-107	1.13121	0.873	0.573	3.05797e-103	1	TNS1
HEY2	1.57044e-107	0.932807	0.254	0.023	3.17528e-103	1	HEY2
BTBD8	3.3772e-107	1.34839	0.411	0.089	6.82837e-103	1	BTBD8
DOK5	1.23651e-106	0.921706	0.262	0.026	2.50011e-102	1	DOK5
TSPAN18	4.64502e-105	1.25495	0.546	0.173	9.39176e-101	1	TSPAN18
ORAI3	9.7445e-105	1.12273	0.4	0.087	1.97024e-100	1	ORAI3
ST3GAL6	2.61268e-104	1.26733	0.49	0.137	5.28258e-100	1	ST3GAL6
CSF1R	5.3517e-104	1.15362	0.376	0.072	1.08206e-99	1	CSF1R
ENSGALG00010029886	4.69453e-103	1.25771	0.635	0.247	9.49187e-99	1	ENSGALG00010029886
FAT1	3.29772e-102	1.19442	0.578	0.207	6.66766e-98	1	FAT1
ENSGALG00010011284	1.44111e-100	1.42407	0.34	0.061	2.91378e-96	1	ENSGALG00010011284
MT-CYTB	2.33875e-100	0.63507	0.994	0.961	4.72873e-96	1	MT-CYTB
ABCC9	3.72131e-100	1.15027	0.286	0.038	7.52413e-96	1	ABCC9
SYNPO2	5.8645e-100	1.01984	0.263	0.03	1.18574e-95	1	SYNPO2
JDP2	5.50478e-99	1.46711	0.665	0.302	1.11301e-94	1	JDP2
BTG2	8.30984e-98	1.0417	0.954	0.759	1.68017e-93	1	BTG2
FABP4	1.56345e-97	1.02463	0.873	0.554	3.16114e-93	1	FABP4
ENSGALG00010007200	9.9719e-97	1.04074	0.302	0.046	2.01622e-92	1	ENSGALG00010007200
KCNE4	1.74162e-96	1.77483	0.451	0.133	3.52138e-92	1	KCNE4
ARHGAP42	3.15989e-96	1.41267	0.733	0.395	6.38898e-92	1	ARHGAP42
SBNO2	3.47423e-96	1.1926	0.619	0.243	7.02455e-92	1	SBNO2
MYO1B	4.8632e-95	1.41559	0.581	0.229	9.8329e-91	1	MYO1B
DDIT4	2.6595e-94	1.37444	0.863	0.575	5.37725e-90	1	DDIT4
DDX5	2.82914e-94	0.990846	0.959	0.842	5.72024e-90	1	DDX5
FHL5	4.43267e-93	0.991382	0.295	0.047	8.96242e-89	1	FHL5
MT-COX3	9.18633e-93	0.483123	0.997	0.985	1.85738e-88	1	MT-COX3
IL15	1.40727e-92	0.992797	0.365	0.077	2.84535e-88	1	IL15
ELL	1.53773e-92	1.07557	0.851	0.597	3.10914e-88	1	ELL
ENSGALG00010001075	2.37814e-92	0.988988	0.287	0.044	4.80836e-88	1	ENSGALG00010001075
ENSGALG00010012258	1.08342e-91	1.01788	0.333	0.065	2.19056e-87	1	ENSGALG00010012258
MIDN	1.41013e-90	1.09946	0.571	0.22	2.85114e-86	1	MIDN
FOSL2	1.87816e-90	1.2408	0.803	0.488	3.79746e-86	1	FOSL2
TSC22D4	5.80681e-90	1.02442	0.862	0.584	1.17408e-85	1	TSC22D4
ENSGALG00010006080	7.25956e-90	1.06407	0.441	0.126	1.46781e-85	1	ENSGALG00010006080
UBB	8.13182e-90	1.0562	0.905	0.713	1.64417e-85	1	UBB
COL21A1	8.54881e-90	1.06361	0.37	0.082	1.72848e-85	1	COL21A1
MYH9	9.43961e-90	0.867986	0.863	0.496	1.90859e-85	1	MYH9
TEAD3	1.44604e-89	1.08337	0.519	0.177	2.92374e-85	1	TEAD3
PHLDA1	1.9471e-89	1.41761	0.606	0.267	3.93683e-85	1	PHLDA1
ARRDC2	1.84048e-88	1.22325	0.4	0.104	3.72127e-84	1	ARRDC2
MT-COX2	2.59494e-88	0.570215	0.998	0.984	5.24672e-84	1	MT-COX2
IRF1	9.26882e-88	1.45537	0.616	0.265	1.87406e-83	1	IRF1
PDE5A	1.12165e-87	1.06488	0.578	0.224	2.26786e-83	1	PDE5A
MTHFD2	1.58488e-87	0.989746	0.338	0.071	3.20447e-83	1	MTHFD2
CARMIL1	6.76761e-87	1.22186	0.625	0.249	1.36834e-82	1	CARMIL1
PDLIM7	1.16004e-86	1.089	0.344	0.076	2.34549e-82	1	PDLIM7
COL4A5	2.09236e-86	1.22461	0.338	0.07	4.23054e-82	1	COL4A5
ADAMTS9	9.3002e-86	1.15329	0.579	0.22	1.88041e-81	1	ADAMTS9
P2RX5	2.11687e-85	1.18202	0.562	0.217	4.2801e-81	1	P2RX5
HSPB9	4.29729e-85	2.10431	0.6	0.263	8.6887e-81	1	HSPB9
SLC8A1	5.23721e-85	1.07988	0.314	0.06	1.05891e-80	1	SLC8A1
ZFP36L1	1.04674e-84	1.0263	0.938	0.781	2.11641e-80	1	ZFP36L1
SAMD12	2.31964e-84	1.34953	0.343	0.077	4.69009e-80	1	SAMD12
GEM	3.8703e-84	1.35274	0.603	0.266	7.82537e-80	1	GEM
TMEM131	3.87491e-84	1.1776	0.73	0.417	7.83468e-80	1	TMEM131
PLD1	3.21344e-83	1.13617	0.446	0.138	6.49726e-79	1	PLD1
ENSGALG00010015370	6.12292e-83	1.0792	0.34	0.078	1.23799e-78	1	ENSGALG00010015370
WTIP	9.45053e-82	1.34209	0.498	0.183	1.9108e-77	1	WTIP
TINAGL1	1.0394e-81	0.936287	0.424	0.113	2.10157e-77	1	TINAGL1
NT5DC2	2.39877e-81	1.23777	0.654	0.328	4.85007e-77	1	NT5DC2
ARHGAP24	3.55568e-80	1.34496	0.441	0.139	7.18922e-76	1	ARHGAP24
NET1	5.51552e-80	2.76384	0.556	0.288	1.11518e-75	1	NET1
TRAK1	1.74477e-79	1.14828	0.662	0.325	3.52776e-75	1	TRAK1
CALM2	1.87909e-79	0.858557	0.906	0.732	3.79934e-75	1	CALM2
ATP2B2	2.13951e-79	1.32952	0.444	0.139	4.32588e-75	1	ATP2B2
FBXO32	6.63591e-79	1.36265	0.476	0.175	1.34171e-74	1	FBXO32
PPARGC1B	8.79694e-79	0.942603	0.348	0.082	1.77865e-74	1	PPARGC1B
SLC38A2	8.99693e-79	1.09331	0.887	0.694	1.81909e-74	1	SLC38A2
CRIP2	3.31407e-77	0.989448	0.706	0.382	6.70073e-73	1	CRIP2
OLFML2A	4.06446e-77	0.972089	0.484	0.173	8.21794e-73	1	OLFML2A
KIAA0040	2.20075e-76	0.891548	0.333	0.079	4.44969e-72	1	KIAA0040
TUBA1A	2.61228e-76	1.04843	0.913	0.723	5.28177e-72	1	TUBA1A
CHKA	5.01247e-76	1.23749	0.668	0.352	1.01347e-71	1	CHKA
FILIP1L	6.15912e-76	1.12713	0.579	0.246	1.24531e-71	1	FILIP1L
CHSY3	1.10036e-75	1.1667	0.325	0.073	2.22482e-71	1	CHSY3
PIM1	1.92074e-75	1.06666	0.486	0.178	3.88354e-71	1	PIM1
SSTR4	5.33418e-75	1.19323	0.397	0.119	1.07852e-70	1	SSTR4
ENSGALG00010018067	2.22675e-74	1.25294	0.452	0.155	4.50227e-70	1	ENSGALG00010018067
FHOD1	3.29718e-74	0.918645	0.452	0.147	6.66657e-70	1	FHOD1
SMTN	5.95579e-74	0.934786	0.316	0.073	1.2042e-69	1	SMTN
MFGE81	3.82585e-72	0.884784	0.754	0.395	7.7355e-68	1	MFGE8
MRTFB	4.5668e-72	0.887645	0.594	0.24	9.23361e-68	1	MRTFB
KAZN	5.06386e-72	0.958162	0.341	0.089	1.02386e-67	1	KAZN
UBE2H	6.71532e-72	0.905441	0.857	0.646	1.35777e-67	1	UBE2H
AGRN	2.97598e-70	0.799017	0.262	0.049	6.01713e-66	1	AGRN
ARHGEF12	8.31666e-69	0.931536	0.803	0.518	1.68155e-64	1	ARHGEF12
ITPR1	8.49219e-69	1.09245	0.538	0.238	1.71704e-64	1	ITPR1
MACF1	1.75672e-68	1.06181	0.667	0.366	3.55191e-64	1	MACF1
CLIC4	3.89656e-68	0.875976	0.795	0.498	7.87846e-64	1	CLIC4
UBB.1	6.19474e-68	0.693825	0.997	0.991	1.25252e-63	1	UBB.1
ITGB1	1.2423e-67	0.848656	0.87	0.686	2.51181e-63	1	ITGB1
ENSGALG00010029328	1.49139e-67	1.28966	0.594	0.302	3.01544e-63	1	ENSGALG00010029328
ACTB	3.16783e-67	0.920957	0.941	0.776	6.40503e-63	1	ACTB
S100A10.1	3.16954e-67	0.713099	0.921	0.684	6.40849e-63	1	S100A10.1
MYCL	3.91549e-67	0.781689	0.252	0.049	7.91673e-63	1	MYCL
ENSGALG00010011204	4.95958e-67	1.20321	0.651	0.359	1.00278e-62	1	ENSGALG00010011204
HSD3B1	9.63756e-67	1.01472	0.406	0.137	1.94862e-62	1	HSD3B1
NOTCH1	9.8308e-67	0.853328	0.502	0.183	1.98769e-62	1	NOTCH1
ENSGALG00010018526	2.54082e-66	0.924428	0.43	0.154	5.13729e-62	1	ENSGALG00010018526
CALM1	4.27875e-66	0.689187	0.943	0.83	8.65121e-62	1	CALM1
PTPRF	6.41922e-66	1.24004	0.511	0.205	1.2979e-61	1	PTPRF
ENSGALG00010008805	7.03188e-66	1.20269	0.367	0.11	1.42178e-61	1	ENSGALG00010008805
MFSD2A	8.04515e-65	0.874022	0.314	0.081	1.62665e-60	1	MFSD2A
H3F3B	3.71667e-64	0.87891	0.921	0.785	7.51474e-60	1	H3F3B
DUSP16	9.89398e-64	0.982489	0.46	0.176	2.00046e-59	1	DUSP16
MUSTN1	9.91582e-64	1.50029	0.61	0.313	2.00488e-59	1	MUSTN1
MT-ND3	2.94571e-63	0.597427	0.975	0.905	5.95593e-59	1	MT-ND3
ENSGALG00010024682	2.95062e-63	0.890237	0.74	0.468	5.96586e-59	1	ENSGALG00010024682
ENSGALG00010002312	7.24642e-63	0.855974	0.311	0.08	1.46515e-58	1	ENSGALG00010002312
DAAM2	8.75221e-63	1.2712	0.717	0.451	1.76961e-58	1	DAAM2
ROCK1	1.45719e-62	0.886259	0.743	0.468	2.94629e-58	1	ROCK1
PABPC1	1.46514e-62	0.630308	0.978	0.912	2.96237e-58	1	PABPC1
MYO1C	1.70222e-62	0.87571	0.692	0.374	3.44172e-58	1	MYO1C
ATP2A2	5.82409e-62	1.01139	0.64	0.362	1.17757e-57	1	ATP2A2
FERMT2	6.14234e-62	0.965838	0.703	0.457	1.24192e-57	1	FERMT2
GADD45A	1.31954e-61	0.899425	0.705	0.428	2.66798e-57	1	GADD45A
GUCY1B1	1.45641e-61	0.862475	0.352	0.106	2.94471e-57	1	GUCY1B1
ZNRF1	1.99426e-61	0.902832	0.595	0.296	4.0322e-57	1	ZNRF1
PYGB	2.11375e-61	0.732558	0.292	0.073	4.27379e-57	1	PYGB
ASPH	2.47758e-61	1.04824	0.702	0.438	5.00942e-57	1	ASPH
ENSGALG00010018886	7.91226e-61	0.961237	0.56	0.286	1.59978e-56	1	ENSGALG00010018886
CSF1	1.09872e-60	0.991445	0.444	0.176	2.2215e-56	1	CSF1
ENSGALG00010010295	1.99833e-60	0.409273	0.287	0.075	4.04043e-56	1	ENSGALG00010010295
JAM3	2.14173e-60	0.890938	0.371	0.123	4.33036e-56	1	JAM3
PTPRS	5.08565e-60	0.908711	0.803	0.582	1.02827e-55	1	PTPRS
PLEKHA1	7.55314e-60	0.898159	0.379	0.129	1.52717e-55	1	PLEKHA1
OSBPL6	2.3836e-59	1.0219	0.378	0.13	4.8194e-55	1	OSBPL6
MOB3C	5.56346e-59	0.732414	0.286	0.072	1.12488e-54	1	MOB3C
PKIG	1.17641e-58	0.858789	0.44	0.171	2.37859e-54	1	PKIG
SEMA5B	6.98412e-58	1.03544	0.486	0.202	1.41212e-53	1	SEMA5B
ABL2	3.17451e-57	0.689656	0.257	0.06	6.41854e-53	1	ABL2
ACTN1	4.90746e-57	0.914714	0.605	0.325	9.92239e-53	1	ACTN1
ENSGALG00010000588	5.56791e-57	0.313849	1	0.997	1.12578e-52	1	ENSGALG00010000588
ENSGALG00010026571	9.62585e-57	0.896429	0.343	0.112	1.94625e-52	1	ENSGALG00010026571
AFAP1L2	6.56266e-56	0.764482	0.305	0.087	1.3269e-51	1	AFAP1L2
TRPV2	1.60691e-55	0.888735	0.575	0.303	3.24901e-51	1	TRPV2
PELI2	2.2311e-55	1.0715	0.352	0.119	4.51107e-51	1	PELI2
SIPA1L2	1.49967e-54	0.783695	0.406	0.145	3.03218e-50	1	SIPA1L2
PLCG1	2.49973e-54	0.883957	0.397	0.149	5.0542e-50	1	PLCG1
RAPGEF6	3.0497e-54	0.929428	0.775	0.533	6.16619e-50	1	RAPGEF6
MSN	1.65625e-52	0.925866	0.757	0.541	3.34878e-48	1	MSN
IFRD1	4.98141e-52	0.875155	0.676	0.415	1.00719e-47	1	IFRD1
LYST	1.16246e-51	1.2929	0.452	0.205	2.35037e-47	1	LYST
ENSGALG00010002666	1.33967e-51	0.95044	0.689	0.433	2.70868e-47	1	ENSGALG00010002666
AGTR2	1.35801e-51	1.03917	0.367	0.139	2.74576e-47	1	AGTR2
MT-ND5	2.05623e-51	0.513557	0.971	0.91	4.1575e-47	1	MT-ND5
SH2D3C	2.17028e-51	0.738438	0.283	0.079	4.3881e-47	1	SH2D3C
CRISPLD2	3.2262e-51	1.33072	0.719	0.507	6.52306e-47	1	CRISPLD2
ERRFI1	6.09053e-51	0.713557	0.3	0.09	1.23144e-46	1	ERRFI1
RELL1	2.10755e-50	0.834056	0.489	0.234	4.26126e-46	1	RELL1
BTBD6	3.35486e-50	0.911522	0.34	0.12	6.78319e-46	1	BTBD6
CBX4	6.15416e-50	0.732334	0.306	0.097	1.24431e-45	1	CBX4
IL1R1	7.12336e-50	0.809147	0.397	0.153	1.44027e-45	1	IL1R1
SLC25A5	8.13732e-50	1.03559	0.546	0.313	1.64528e-45	1	SLC25A5
MT-ATP6	1.06517e-49	0.358397	0.995	0.979	2.15366e-45	1	MT-ATP6
PROS1	1.59733e-49	0.824469	0.489	0.231	3.22964e-45	1	PROS1
HOXA5	2.02842e-49	0.895248	0.575	0.322	4.10126e-45	1	HOXA5
MEF2D	6.42515e-49	0.84106	0.632	0.399	1.2991e-44	1	MEF2D
VCL	1.09292e-48	0.869535	0.641	0.395	2.20977e-44	1	VCL
H2AFZ	1.55595e-48	0.918701	0.532	0.286	3.14598e-44	1	H2AFZ
THRSPB	2.79585e-48	1.18009	0.313	0.103	5.65293e-44	1	THRSPB
FARP1	4.51046e-48	0.928331	0.625	0.362	9.1197e-44	1	FARP1
EIF1	7.11512e-48	0.626167	0.905	0.793	1.43861e-43	1	EIF1
ITGA1	8.51786e-48	0.821252	0.548	0.281	1.72223e-43	1	ITGA1
ELOVL5	9.56931e-48	0.800555	0.614	0.363	1.93482e-43	1	ELOVL5
NID11	1.54455e-47	0.751155	0.7	0.411	3.12292e-43	1	NID1
ANGPTL4	1.89145e-47	1.17396	0.332	0.117	3.82432e-43	1	ANGPTL4
AMOTL1	3.15058e-47	0.760758	0.333	0.119	6.37016e-43	1	AMOTL1
NID2	3.4139e-47	0.786932	0.367	0.142	6.90256e-43	1	NID2
RPLP1	4.76382e-47	0.551995	1	0.982	9.63196e-43	1	RPLP1
CREM	6.65157e-47	0.779391	0.71	0.441	1.34488e-42	1	CREM
GABARAPL1	9.74527e-47	0.806649	0.552	0.302	1.9704e-42	1	GABARAPL1
ALDOC	1.88693e-46	0.789049	0.614	0.361	3.81518e-42	1	ALDOC
NEK6	2.72618e-46	0.834465	0.516	0.269	5.51206e-42	1	NEK6
SEPTIN7	4.06532e-46	0.750892	0.808	0.648	8.21967e-42	1	SEPTIN7
TACC2	7.07593e-46	0.867128	0.487	0.24	1.43068e-41	1	TACC2
ETV6	9.66706e-46	0.739656	0.744	0.48	1.95458e-41	1	ETV6
BCAR1	1.78852e-45	0.896143	0.53	0.297	3.61622e-41	1	BCAR1
EBF31	2.36187e-45	1.06218	0.814	0.617	4.77547e-41	1	EBF3
HNRNPH1	2.47284e-45	0.68447	0.879	0.759	4.99984e-41	1	HNRNPH1
LPCAT2	4.06458e-45	0.703271	0.259	0.075	8.21818e-41	1	LPCAT2
SH3PXD2A	4.45507e-45	1.0396	0.667	0.458	9.00772e-41	1	SH3PXD2A
TCF15	8.04103e-45	0.709022	0.322	0.106	1.62582e-40	1	TCF15
JAK2	5.56896e-44	0.86253	0.559	0.314	1.12599e-39	1	JAK2
CAV1	6.25771e-44	0.733814	0.478	0.222	1.26525e-39	1	CAV1
IP6K2	1.04629e-43	0.872951	0.711	0.505	2.11549e-39	1	IP6K2
C2H6ORF62	1.6998e-43	0.753399	0.638	0.409	3.43683e-39	1	C2H6ORF62
TSSC4	2.07658e-43	1.01928	0.376	0.157	4.19864e-39	1	TSSC4
CBFA2T3	4.03796e-43	0.865004	0.492	0.266	8.16435e-39	1	CBFA2T3
TNIK	6.7694e-43	0.852577	0.387	0.165	1.3687e-38	1	TNIK
IFNGR1	7.78066e-43	0.742253	0.511	0.274	1.57317e-38	1	IFNGR1
YBX3	9.88707e-43	0.712697	0.76	0.569	1.99907e-38	1	YBX3
CISH	1.36098e-42	0.747021	0.606	0.361	2.75177e-38	1	CISH
IRAG1	1.42431e-42	0.745514	0.262	0.081	2.87981e-38	1	IRAG1
LOXL3	1.70638e-42	0.766823	0.39	0.17	3.45013e-38	1	LOXL3
PDLIM5	1.8776e-42	0.832475	0.43	0.197	3.79631e-38	1	PDLIM5
ADIPOR1	2.03711e-42	0.660761	0.273	0.089	4.11884e-38	1	ADIPOR1
MT-ND6	2.97303e-42	0.55985	0.951	0.834	6.01118e-38	1	MT-ND6
PIK3CB	3.2351e-42	0.943218	0.575	0.353	6.54104e-38	1	PIK3CB
PTPN12	5.25133e-42	0.747498	0.624	0.383	1.06177e-37	1	PTPN12
IRF8	8.8824e-42	0.820094	0.392	0.175	1.79593e-37	1	IRF8
SORBS1	9.67299e-42	0.650847	0.398	0.167	1.95578e-37	1	SORBS1
GAB2	2.95447e-41	0.94565	0.565	0.339	5.97365e-37	1	GAB2
ANKRD28	7.03278e-41	0.759329	0.43	0.199	1.42196e-36	1	ANKRD28
LPP	7.23056e-41	0.831436	0.594	0.379	1.46195e-36	1	LPP
UAP11	7.38878e-41	0.856024	0.575	0.328	1.49394e-36	1	UAP1
PEAK1	7.87075e-41	0.867906	0.59	0.371	1.59139e-36	1	PEAK1
ENSGALG00010007182	1.02396e-40	0.844914	0.44	0.226	2.07034e-36	1	ENSGALG00010007182
CD151	1.5601e-40	0.683597	0.387	0.167	3.15438e-36	1	CD151
ARID5B	1.64119e-40	0.727149	0.738	0.528	3.31831e-36	1	ARID5B
MT-ND2	1.99043e-40	0.522453	0.932	0.822	4.02445e-36	1	MT-ND2
FXYD6	2.26403e-40	0.748944	0.514	0.279	4.57764e-36	1	FXYD6
SH3BGRL	2.87945e-40	0.684209	0.525	0.283	5.82197e-36	1	SH3BGRL
HOXA9	2.93742e-40	0.861147	0.624	0.422	5.93918e-36	1	HOXA9
SPECC1L	2.98844e-40	0.803931	0.362	0.156	6.04232e-36	1	SPECC1L
MAFK	4.71467e-40	0.70152	0.786	0.607	9.5326e-36	1	MAFK
MRTFA	6.381e-40	0.822614	0.498	0.268	1.29018e-35	1	MRTFA
CSRNP1	6.92477e-40	0.694268	0.76	0.544	1.40012e-35	1	CSRNP1
MCF2L	7.79139e-40	1.32581	0.329	0.132	1.57534e-35	1	MCF2L
TRAF3IP2	1.99953e-39	0.794809	0.267	0.089	4.04285e-35	1	TRAF3IP2
SELENOW	2.3173e-39	0.608585	0.86	0.744	4.68534e-35	1	SELENOW
PIM3	4.05424e-39	0.770028	0.563	0.324	8.19726e-35	1	PIM3
PELI3	7.38602e-39	0.725429	0.548	0.309	1.49338e-34	1	PELI3
MPRIP	9.26674e-39	0.707334	0.43	0.213	1.87364e-34	1	MPRIP
CAV2	1.50807e-38	0.644519	0.373	0.161	3.04917e-34	1	CAV2
MT-COX1	1.80224e-38	0.283327	0.997	0.981	3.64396e-34	1	MT-COX1
EGFR	2.51186e-38	0.763861	0.703	0.466	5.07874e-34	1	EGFR
MAP1LC3B	3.62192e-38	0.761725	0.465	0.249	7.32315e-34	1	MAP1LC3B
YPEL2	3.72115e-38	0.792115	0.321	0.129	7.52379e-34	1	YPEL2
LRRFIP1	3.73474e-38	0.715218	0.671	0.445	7.55127e-34	1	LRRFIP1
STAT3	7.19569e-38	0.745654	0.6	0.38	1.4549e-33	1	STAT3
TOP1	8.41731e-38	0.736558	0.698	0.516	1.7019e-33	1	TOP1
ENSGALG00010022361	8.50422e-38	0.633239	0.302	0.111	1.71947e-33	1	ENSGALG00010022361
ZEB2	8.86195e-38	0.634941	0.754	0.521	1.7918e-33	1	ZEB2
TMSB4X	9.80551e-38	0.33564	0.995	0.943	1.98258e-33	1	TMSB4X
HOXA6	1.44213e-37	0.813972	0.506	0.296	2.91585e-33	1	HOXA6
B2M	1.87398e-37	0.256787	0.91	0.752	3.789e-33	1	B2M
MT-ND4	2.5571e-37	0.453501	0.952	0.908	5.1702e-33	1	MT-ND4
JUND	4.32404e-37	0.487931	0.981	0.927	8.74277e-33	1	JUND
PCDH9	4.79734e-37	1.04778	0.335	0.135	9.69973e-33	1	PCDH9
NF1	5.39037e-37	0.687116	0.478	0.261	1.08988e-32	1	NF1
KIFC3	5.39628e-37	0.615023	0.283	0.103	1.09107e-32	1	KIFC3
PMP221	8.47917e-37	0.484936	0.862	0.67	1.7144e-32	1	PMP22
CTR9	1.57704e-36	0.681876	0.341	0.147	3.18862e-32	1	CTR9
RHOC	2.71955e-36	0.680309	0.495	0.272	5.49865e-32	1	RHOC
CACYBP	2.96975e-36	0.781163	0.39	0.191	6.00455e-32	1	CACYBP
PIK3IP11	4.99882e-36	0.741133	0.516	0.292	1.01071e-31	1	PIK3IP1
ENSGALG00010029524	7.10697e-36	0.815693	0.679	0.482	1.43696e-31	1	ENSGALG00010029524
RALGAPA1	8.79176e-36	0.888055	0.513	0.3	1.77761e-31	1	RALGAPA1
MAOA	1.10806e-35	0.771196	0.427	0.213	2.24039e-31	1	MAOA
TXN	1.17301e-35	1.37527	0.702	0.563	2.3717e-31	1	TXN
COL18A1	3.77837e-35	0.721606	0.348	0.145	7.63948e-31	1	COL18A1
PTPN9	5.22565e-35	0.74211	0.308	0.129	1.05657e-30	1	PTPN9
PRDX1	7.96403e-35	0.706354	0.629	0.436	1.61025e-30	1	PRDX1
ZSWIM5	1.01987e-34	0.679638	0.838	0.687	2.06208e-30	1	ZSWIM5
MAPRE2	1.44597e-34	0.720584	0.563	0.353	2.92361e-30	1	MAPRE2
RAP1B	1.96541e-34	0.737077	0.576	0.371	3.97387e-30	1	RAP1B
HIGD1C	2.86183e-34	0.633695	0.284	0.111	5.78634e-30	1	HIGD1C
MAP3K20	4.50103e-34	0.648298	0.598	0.372	9.10064e-30	1	MAP3K20
ATF3	5.02026e-34	0.762707	0.614	0.371	1.01505e-29	1	ATF3
DLG2	6.61232e-34	1.00902	0.486	0.266	1.33694e-29	1	DLG2
FRY	6.66506e-34	0.73078	0.325	0.138	1.34761e-29	1	FRY
PDLIM1	1.05795e-33	0.653383	0.475	0.255	2.13906e-29	1	PDLIM1
APLP2	1.36103e-33	0.769021	0.676	0.504	2.75187e-29	1	APLP2
EPS8	1.38335e-33	0.728741	0.457	0.236	2.797e-29	1	EPS8
MOB3A	1.46827e-33	0.669423	0.349	0.161	2.9687e-29	1	MOB3A
C5H14orf4	2.7079e-33	0.626219	0.625	0.437	5.47511e-29	1	C5H14orf4
PRKCD	4.78274e-33	0.641169	0.256	0.091	9.67021e-29	1	PRKCD
UVSSA	6.10695e-33	0.779663	0.31	0.133	1.23476e-28	1	UVSSA
RNF19B	1.01044e-32	0.616921	0.263	0.1	2.04301e-28	1	RNF19B
TGM2	1.14098e-32	0.629775	0.537	0.293	2.30695e-28	1	TGM2
PNRC1	1.6248e-32	0.529724	0.938	0.887	3.28519e-28	1	PNRC1
RAI1	1.81418e-32	0.540453	0.303	0.122	3.66808e-28	1	RAI1
OLFML2B	2.28348e-32	0.646437	0.602	0.379	4.61696e-28	1	OLFML2B
MITF	2.51011e-32	0.556835	0.684	0.479	5.07519e-28	1	MITF
COBLL1	2.73668e-32	0.44049	0.484	0.239	5.5333e-28	1	COBLL1
GNAS	3.16563e-32	0.656364	0.765	0.621	6.40059e-28	1	GNAS
STARD8	3.50361e-32	0.673714	0.403	0.2	7.08395e-28	1	STARD8
TPI1	5.92718e-32	0.625633	0.533	0.345	1.19842e-27	1	TPI1
SRF	6.90661e-32	0.673811	0.424	0.222	1.39645e-27	1	SRF
SEMA3F	7.19326e-32	0.489719	0.306	0.121	1.4544e-27	1	SEMA3F
HEXIM1	1.19407e-31	0.651635	0.741	0.585	2.41428e-27	1	HEXIM1
ARL4A	1.9456e-31	0.819059	0.479	0.279	3.93381e-27	1	ARL4A
SAT1	2.06116e-31	0.704644	0.879	0.766	4.16746e-27	1	SAT1
PPARG	3.23329e-31	0.545211	0.421	0.195	6.53739e-27	1	PPARG
NCOR2	4.16189e-31	0.582025	0.849	0.749	8.41492e-27	1	NCOR2
PDE4B	5.77673e-31	0.691661	0.505	0.304	1.168e-26	1	PDE4B
ENSGALG00010023320	7.447e-31	0.631813	0.698	0.533	1.50571e-26	1	ENSGALG00010023320
MT-ND1	1.23912e-30	0.366802	0.976	0.914	2.50538e-26	1	MT-ND1
CAMK2G	1.29101e-30	0.740713	0.371	0.184	2.6103e-26	1	CAMK2G
BCOR	1.80837e-30	0.79322	0.619	0.44	3.65635e-26	1	BCOR
PPP1R12B	2.56682e-30	0.699824	0.297	0.13	5.18986e-26	1	PPP1R12B
RNF24	4.5596e-30	0.672968	0.375	0.19	9.21906e-26	1	RNF24
TMEM255A	7.89232e-30	0.632352	0.421	0.225	1.59575e-25	1	TMEM255A
NEDD4L	8.59338e-30	0.739604	0.454	0.264	1.73749e-25	1	NEDD4L
MICU3	9.53129e-30	0.692345	0.283	0.121	1.92713e-25	1	MICU3
CABIN1	1.16263e-29	0.58076	0.256	0.101	2.35072e-25	1	CABIN1
CTDSPL	1.36582e-29	0.487422	0.938	0.833	2.76156e-25	1	CTDSPL
TAGLN2	1.55208e-29	0.668669	0.437	0.245	3.13814e-25	1	TAGLN2
TNFRSF21	2.32081e-29	0.521268	0.314	0.136	4.69244e-25	1	TNFRSF21
CAP1	2.6498e-29	0.600877	0.451	0.262	5.35764e-25	1	CAP1
HOXA3	2.71191e-29	0.756709	0.402	0.224	5.48321e-25	1	HOXA3
DAG1	3.28496e-29	0.562783	0.481	0.281	6.64185e-25	1	DAG1
ATP2B4	4.77954e-29	0.594757	0.508	0.315	9.66375e-25	1	ATP2B4
CEBPD	5.11985e-29	0.587308	0.287	0.125	1.03518e-24	1	CEBPD
PRNP	5.13134e-29	0.547541	0.392	0.203	1.03751e-24	1	PRNP
STK38L	5.686e-29	0.846126	0.429	0.253	1.14965e-24	1	STK38L
CNN2	5.78195e-29	0.524027	0.268	0.108	1.16905e-24	1	CNN2
DSTN	9.43904e-29	0.508646	0.848	0.736	1.90848e-24	1	DSTN
AMD1	2.05902e-28	0.745691	0.603	0.438	4.16314e-24	1	AMD1
RPS16	2.28482e-28	0.394141	0.975	0.911	4.61967e-24	1	RPS16
CCNL1	4.90649e-28	0.60669	0.711	0.553	9.92044e-24	1	CCNL1
KCTD12	5.18913e-28	0.772177	0.356	0.184	1.04919e-23	1	KCTD12
KLF12	6.09377e-28	0.603375	0.662	0.465	1.2321e-23	1	KLF12
MAOB	6.12234e-28	0.733287	0.262	0.108	1.23788e-23	1	MAOB
PTPRK	6.16734e-28	0.712638	0.416	0.223	1.24697e-23	1	PTPRK
C5orf24	1.17115e-27	0.626009	0.61	0.439	2.36795e-23	1	C5orf24
AIF1L	1.2149e-27	0.453739	0.387	0.188	2.4564e-23	1	AIF1L
PICALM	2.44769e-27	0.632483	0.557	0.376	4.94899e-23	1	PICALM
TPP2	3.45466e-27	0.608326	0.338	0.168	6.98497e-23	1	TPP2
ANAPC2	3.6665e-27	0.655279	0.34	0.172	7.41329e-23	1	ANAPC2
KALRN	4.73463e-27	0.515125	0.595	0.377	9.57295e-23	1	KALRN
CDC2L1	6.14562e-27	0.639177	0.414	0.238	1.24258e-22	1	CDC2L1
KSR1	6.68377e-27	0.618455	0.351	0.176	1.35139e-22	1	KSR1
CTIF	8.93669e-27	0.593088	0.294	0.135	1.80691e-22	1	CTIF
SYDE2	1.01089e-26	0.607967	0.262	0.111	2.04391e-22	1	SYDE2
INPP4B	1.37088e-26	0.578151	0.287	0.124	2.77177e-22	1	INPP4B
ANXA6	2.05431e-26	0.592428	0.565	0.389	4.1536e-22	1	ANXA6
CYBA	2.42929e-26	0.712717	0.616	0.468	4.91179e-22	1	CYBA
PLEKHB2	2.64164e-26	0.610688	0.417	0.238	5.34112e-22	1	PLEKHB2
MICAL2	2.79941e-26	0.676747	0.36	0.185	5.66013e-22	1	MICAL2
EXT1	4.60347e-26	0.90819	0.717	0.605	9.30775e-22	1	EXT1
FOS	6.6511e-26	0.517663	0.89	0.759	1.34479e-21	1	FOS
TUBB4B	2.14996e-25	0.588772	0.449	0.267	4.347e-21	1	TUBB4B
UNC5B	3.02626e-25	0.613775	0.416	0.243	6.11879e-21	1	UNC5B
DENND2B	3.82324e-25	0.661307	0.44	0.266	7.73021e-21	1	DENND2B
ENSGALG00010004860	4.88985e-25	0.530852	0.302	0.142	9.8868e-21	1	ENSGALG00010004860
PTRF	5.48675e-25	0.252153	0.911	0.738	1.10937e-20	1	PTRF
CMTM4	1.00375e-24	0.56665	0.376	0.21	2.02949e-20	1	CMTM4
PFDN1	1.0905e-24	0.658363	0.506	0.342	2.20489e-20	1	PFDN1
ARHGAP10	2.17557e-24	0.708121	0.51	0.331	4.39878e-20	1	ARHGAP10
ARHGAP1	2.36439e-24	0.577244	0.337	0.179	4.78057e-20	1	ARHGAP1
EML1	2.49888e-24	0.932284	0.544	0.397	5.05248e-20	1	EML1
ADSS1	3.84383e-24	0.665481	0.37	0.209	7.77185e-20	1	ADSS1
DAB2IP	3.92902e-24	0.6109	0.386	0.218	7.94409e-20	1	DAB2IP
TLN1	5.33151e-24	0.488496	0.556	0.368	1.07798e-19	1	TLN1
HIP1	6.38698e-24	0.521936	0.256	0.113	1.29138e-19	1	HIP1
CMIP	7.22273e-24	0.42625	0.478	0.279	1.46036e-19	1	CMIP
CLIC2	7.56544e-24	0.608722	0.433	0.263	1.52966e-19	1	CLIC2
PRKAR1A	8.30891e-24	0.54306	0.467	0.299	1.67998e-19	1	PRKAR1A
SYBU	9.0392e-24	0.586472	0.262	0.117	1.82764e-19	1	SYBU
RBPMS	9.47249e-24	0.602051	0.465	0.297	1.91524e-19	1	RBPMS
CD47	1.81799e-23	0.503654	0.724	0.595	3.67579e-19	1	CD47
PRRX1	2.00602e-23	0.946663	0.579	0.452	4.05596e-19	1	PRRX1
INPP4A	2.61335e-23	0.421304	0.575	0.38	5.28393e-19	1	INPP4A
SIK1	3.79223e-23	0.523357	0.33	0.159	7.66751e-19	1	SIK1
FNDC3A1	5.58347e-23	0.614626	0.63	0.486	1.12892e-18	1	FNDC3A
PLOD2	6.02312e-23	0.52003	0.756	0.605	1.21781e-18	1	PLOD2
CLU	1.07156e-22	0.887246	0.629	0.491	2.16658e-18	1	CLU
MAPK4	1.07455e-22	0.578811	0.579	0.425	2.17264e-18	1	MAPK4
CDC42EP1	1.31469e-22	0.476154	0.419	0.24	2.65816e-18	1	CDC42EP1
SEPTIN11	1.64616e-22	0.628109	0.341	0.192	3.32838e-18	1	SEPTIN11
CCND1	1.77962e-22	0.566494	0.641	0.495	3.59822e-18	1	CCND1
ENSGALG00010019621	1.85214e-22	0.585894	0.402	0.243	3.74484e-18	1	ENSGALG00010019621
TNRC18	2.96558e-22	0.532445	0.433	0.272	5.9961e-18	1	TNRC18
COL14A1	4.2662e-22	0.551112	0.327	0.168	8.62582e-18	1	COL14A1
SORBS2	1.35914e-21	0.384028	0.292	0.13	2.74805e-17	1	SORBS2
KHDRBS31	1.63003e-21	0.72314	0.427	0.262	3.29575e-17	1	KHDRBS3
PPP1R19L	1.77944e-21	0.543877	0.375	0.22	3.59785e-17	1	PPP1R19L
OAZ11	2.62706e-21	0.423621	0.943	0.895	5.31165e-17	1	OAZ1
MAMLD1	3.32005e-21	0.514068	0.621	0.455	6.71281e-17	1	MAMLD1
TGFB3	4.72901e-21	0.783613	0.408	0.256	9.56159e-17	1	TGFB3
NEDD9	6.25069e-21	0.541638	0.39	0.231	1.26383e-16	1	NEDD9
CLASP2	8.48232e-21	0.525597	0.729	0.615	1.71504e-16	1	CLASP2
HIPK2	8.8953e-21	0.613219	0.602	0.461	1.79854e-16	1	HIPK2
MLLT10	9.83303e-21	0.670165	0.573	0.427	1.98814e-16	1	MLLT10
HOXA4	1.30832e-20	0.641015	0.321	0.178	2.6453e-16	1	HOXA4
TMEM63B	2.03378e-20	0.547227	0.276	0.139	4.11209e-16	1	TMEM63B
PACSIN2	2.60099e-20	0.520358	0.562	0.406	5.25895e-16	1	PACSIN2
SAMD4A	2.75188e-20	0.436129	0.775	0.637	5.56404e-16	1	SAMD4A
RASAL2	3.30034e-20	0.606952	0.527	0.373	6.67296e-16	1	RASAL2
PSMD7	4.92507e-20	0.511245	0.457	0.313	9.958e-16	1	PSMD7
BCL9L	5.56816e-20	0.581826	0.348	0.204	1.12583e-15	1	BCL9L
INTS6L	5.91393e-20	0.484936	0.295	0.154	1.19574e-15	1	INTS6L
HERC4	9.19141e-20	0.59804	0.362	0.215	1.85841e-15	1	HERC4
SLC9A3R2	1.11527e-19	0.424348	0.337	0.179	2.25496e-15	1	SLC9A3R2
ADGRA1	1.30901e-19	0.677452	0.459	0.29	2.64668e-15	1	ADGRA1
NRP1	1.75283e-19	0.487384	0.511	0.328	3.54404e-15	1	NRP1
EHD3	1.80879e-19	0.532297	0.524	0.376	3.65719e-15	1	EHD3
KIRREL	1.92421e-19	0.508092	0.354	0.213	3.89057e-15	1	KIRREL
CYCS	2.16204e-19	0.531439	0.359	0.219	4.37142e-15	1	CYCS
KANSL3	2.58431e-19	0.469338	0.256	0.127	5.22521e-15	1	KANSL3
EHBP1	3.22861e-19	0.508625	0.657	0.514	6.52793e-15	1	EHBP1
BRD2	4.52197e-19	0.518813	0.611	0.48	9.14297e-15	1	BRD2
GMDS	6.62089e-19	0.799819	0.411	0.267	1.33868e-14	1	GMDS
SLC25A25	7.00262e-19	0.570984	0.386	0.243	1.41586e-14	1	SLC25A25
FYTTD1	7.24499e-19	0.475594	0.368	0.223	1.46486e-14	1	FYTTD1
VEGFA	8.0388e-19	0.425241	0.256	0.123	1.62537e-14	1	VEGFA
MAP2K3	1.56738e-18	0.448401	0.417	0.263	3.16908e-14	1	MAP2K3
CHD4	1.70341e-18	0.527609	0.5	0.356	3.44413e-14	1	CHD4
ULK2	2.10485e-18	0.580968	0.454	0.31	4.25579e-14	1	ULK2
PCNA	2.16804e-18	0.615309	0.363	0.23	4.38356e-14	1	PCNA
SLC20A2	2.49329e-18	0.470766	0.303	0.164	5.04117e-14	1	SLC20A2
DDX3X	3.03903e-18	0.328688	0.902	0.818	6.14462e-14	1	DDX3X
LAMC1	4.70215e-18	0.485112	0.379	0.24	9.50727e-14	1	LAMC1
YWHAG	9.45705e-18	0.491429	0.516	0.38	1.91212e-13	1	YWHAG
PREX2	1.35609e-17	0.290689	0.468	0.275	2.74188e-13	1	PREX2
PARD3	1.45162e-17	0.491735	0.735	0.659	2.93504e-13	1	PARD3
PPP1CB	1.63278e-17	0.465768	0.606	0.499	3.30132e-13	1	PPP1CB
HSF3	1.6463e-17	0.471799	0.519	0.379	3.32866e-13	1	HSF3
GLIPR2	1.69104e-17	0.473083	0.306	0.171	3.41912e-13	1	GLIPR2
CYGB	1.74837e-17	0.73223	0.275	0.147	3.53503e-13	1	CYGB
NFKBIA	2.27001e-17	0.446076	0.695	0.543	4.58973e-13	1	NFKBIA
CD63	2.5889e-17	0.324451	0.963	0.907	5.23449e-13	1	CD63
RYK	3.25564e-17	0.657534	0.459	0.334	6.58258e-13	1	RYK
CACNA2D1	3.48304e-17	0.512401	0.69	0.539	7.04236e-13	1	CACNA2D1
MTSS2	3.93943e-17	0.504857	0.294	0.164	7.96512e-13	1	MTSS2
PLEKHO1	4.62287e-17	0.383672	0.254	0.131	9.34698e-13	1	PLEKHO1
TXNRD1	5.3201e-17	0.418471	0.348	0.193	1.07567e-12	1	TXNRD1
CHCHD2	5.67937e-17	0.374426	0.667	0.542	1.14831e-12	1	CHCHD2
IFNGR2	6.5242e-17	0.492826	0.427	0.293	1.31913e-12	1	IFNGR2
CLIP2	1.10882e-16	0.4874	0.31	0.183	2.24192e-12	1	CLIP2
ZHX2	1.65895e-16	0.554183	0.289	0.165	3.35422e-12	1	ZHX2
SYNE2	1.93317e-16	0.349652	0.749	0.626	3.90868e-12	1	SYNE2
OSMR	1.93574e-16	0.47384	0.267	0.145	3.91387e-12	1	OSMR
ENSGALG00010012670	2.30529e-16	0.352742	0.581	0.436	4.66106e-12	1	ENSGALG00010012670
TET2	2.61218e-16	0.336555	0.665	0.503	5.28158e-12	1	TET2
RB1	2.84336e-16	0.5102	0.387	0.254	5.74898e-12	1	RB1
SNX25	2.95567e-16	0.581026	0.311	0.185	5.97606e-12	1	SNX25
UBR1	3.0199e-16	0.523022	0.356	0.224	6.10594e-12	1	UBR1
RTN4	3.73857e-16	0.401778	0.681	0.574	7.55902e-12	1	RTN4
AFF2	6.26676e-16	0.489918	0.525	0.388	1.26708e-11	1	AFF2
ENSGALG00010007160	7.17239e-16	0.510717	0.367	0.243	1.45019e-11	1	ENSGALG00010007160
ENSGALG00010014625	8.07749e-16	0.788955	0.387	0.25	1.63319e-11	1	ENSGALG00010014625
HES1	1.41183e-15	0.52744	0.303	0.18	2.85458e-11	1	HES1
HIF1A	1.44056e-15	0.47205	0.546	0.413	2.91268e-11	1	HIF1A
UBQLN1	2.09817e-15	0.50143	0.36	0.232	4.24229e-11	1	UBQLN1
ANKRD10	2.11033e-15	0.335427	0.756	0.632	4.26688e-11	1	ANKRD10
BHLHE40	2.13812e-15	0.399105	0.632	0.476	4.32306e-11	1	BHLHE40
YWHAZ	2.2089e-15	0.436827	0.617	0.508	4.46617e-11	1	YWHAZ
PALM2AKAP2	2.30137e-15	0.385276	0.514	0.348	4.65314e-11	1	PALM2AKAP2
GATAD2A	3.3065e-15	0.382735	0.343	0.211	6.68541e-11	1	GATAD2A
OXSR1	4.82361e-15	0.450562	0.449	0.313	9.75285e-11	1	OXSR1
APBB2	5.05448e-15	0.45432	0.348	0.215	1.02197e-10	1	APBB2
ATP5B	5.26779e-15	0.344847	0.678	0.55	1.0651e-10	1	ATP5B
BIRC2	5.70929e-15	0.488129	0.435	0.296	1.15436e-10	1	BIRC2
MYC	6.8435e-15	0.435524	0.286	0.164	1.38369e-10	1	MYC
ST3GAL3	8.77611e-15	0.499651	0.265	0.15	1.77444e-10	1	ST3GAL3
CNBP	1.35918e-14	0.39089	0.557	0.448	2.74812e-10	1	CNBP
ENSGALG00010020995	1.41512e-14	0.453948	0.478	0.353	2.86123e-10	1	ENSGALG00010020995
TRA2B	1.58807e-14	0.448008	0.468	0.347	3.21091e-10	1	TRA2B
HERPUD1	1.69097e-14	0.441323	0.305	0.184	3.41898e-10	1	HERPUD1
UTP11	1.72649e-14	0.478277	0.252	0.142	3.49079e-10	1	UTP11
ENSGALG00010002919	2.43707e-14	0.383576	0.552	0.435	4.92752e-10	1	ENSGALG00010002919
XPR1	2.59612e-14	0.380105	0.297	0.175	5.2491e-10	1	XPR1
REV3L	2.63653e-14	0.535529	0.587	0.49	5.3308e-10	1	REV3L
NPL	2.66822e-14	0.445631	0.438	0.312	5.39487e-10	1	NPL
PHLDB2	2.69054e-14	0.421002	0.419	0.28	5.44001e-10	1	PHLDB2
ARPC1A	2.72052e-14	0.502283	0.343	0.228	5.50062e-10	1	ARPC1A
ENSGALG00010028923	3.55804e-14	0.417788	0.254	0.142	7.19401e-10	1	ENSGALG00010028923
RAPGEF2	4.47014e-14	0.33855	0.579	0.426	9.03818e-10	1	RAPGEF2
COX6A1	5.16012e-14	0.351007	0.81	0.763	1.04333e-09	1	COX6A1
GNG7	5.27489e-14	0.45608	0.26	0.149	1.06653e-09	1	GNG7
CDC42EP4	6.60518e-14	0.444371	0.381	0.259	1.3355e-09	1	CDC42EP4
MYO1D	8.44628e-14	0.478988	0.429	0.302	1.70775e-09	1	MYO1D
GDPD5	9.79953e-14	0.476839	0.273	0.158	1.98137e-09	1	GDPD5
MGAT5	1.01423e-13	0.463335	0.419	0.294	2.05068e-09	1	MGAT5
DLGAP4	1.0291e-13	0.518835	0.532	0.434	2.08075e-09	1	DLGAP4
NRARP	1.09421e-13	0.447298	0.254	0.145	2.21239e-09	1	NRARP
ATP8B4	1.13428e-13	0.348091	0.267	0.153	2.29341e-09	1	ATP8B4
SUSD6	1.18482e-13	0.277007	0.565	0.428	2.39559e-09	1	SUSD6
GLI2	1.27867e-13	0.761974	0.349	0.239	2.58535e-09	1	GLI2
TLE3	1.33168e-13	0.430809	0.278	0.165	2.69252e-09	1	TLE3
LAMA4	1.66159e-13	0.458937	0.414	0.285	3.35957e-09	1	LAMA4
LRCH2	1.81577e-13	0.465099	0.329	0.216	3.6713e-09	1	LRCH2
NYX	2.2061e-13	0.511597	0.335	0.213	4.46052e-09	1	NYX
SPEN	2.77145e-13	0.382845	0.64	0.542	5.6036e-09	1	SPEN
ABHD6	3.74777e-13	0.528757	0.256	0.147	7.57761e-09	1	ABHD6
NDRG1	4.03588e-13	0.562302	0.454	0.342	8.16014e-09	1	NDRG1
ASH1L	6.45075e-13	0.391506	0.592	0.5	1.30428e-08	1	ASH1L
SLC2A14	6.65952e-13	0.37394	0.513	0.381	1.34649e-08	1	SLC2A14
PPTC7	7.74148e-13	0.449534	0.346	0.234	1.56525e-08	1	PPTC7
ENAH	8.48958e-13	0.303257	0.522	0.38	1.71651e-08	1	ENAH
HNRNPDL	9.76913e-13	0.416175	0.646	0.548	1.97522e-08	1	HNRNPDL
TRIM8	1.11777e-12	0.448578	0.508	0.401	2.26002e-08	1	TRIM8
ENSGALG00010029376	1.16764e-12	0.430624	0.468	0.354	2.36085e-08	1	ENSGALG00010029376
JAK1	1.42661e-12	0.328631	0.517	0.409	2.88446e-08	1	JAK1
BOLA3	1.91402e-12	0.387852	0.487	0.375	3.86995e-08	1	BOLA3
CITED2	2.10387e-12	0.499786	0.289	0.179	4.25382e-08	1	CITED2
ENSGALG00010012150	2.76487e-12	0.449348	0.287	0.18	5.59028e-08	1	ENSGALG00010012150
MOB2	3.11575e-12	0.361275	0.541	0.422	6.29974e-08	1	MOB2
RGMA	3.39141e-12	0.469265	0.327	0.217	6.8571e-08	1	RGMA
TOB1	4.23448e-12	0.445437	0.456	0.346	8.5617e-08	1	TOB1
NT5C2	5.3823e-12	0.389099	0.292	0.186	1.08825e-07	1	NT5C2
AKAP1	5.80345e-12	0.401521	0.319	0.214	1.1734e-07	1	AKAP1
RBMS3	5.92185e-12	0.367071	0.91	0.838	1.19734e-07	1	RBMS3
DBNDD2	7.91041e-12	0.422199	0.313	0.206	1.59941e-07	1	DBNDD2
RAP1A	8.34742e-12	0.338469	0.422	0.312	1.68776e-07	1	RAP1A
GSTM3	9.41858e-12	0.321231	0.63	0.537	1.90434e-07	1	GSTM3
PIK3R2	1.02471e-11	0.423782	0.395	0.293	2.07187e-07	1	PIK3R2
FKBP5	1.07865e-11	0.329975	0.573	0.462	2.18093e-07	1	FKBP5
NAB1	1.94864e-11	0.400306	0.31	0.205	3.93995e-07	1	NAB1
ENSGALG00010020927	2.00189e-11	0.451453	0.31	0.207	4.04762e-07	1	ENSGALG00010020927
SRSF5	2.00565e-11	0.407681	0.338	0.237	4.05523e-07	1	SRSF5
PDGFA	2.11858e-11	0.411817	0.341	0.223	4.28356e-07	1	PDGFA
MKNK2	2.7049e-11	0.451544	0.389	0.292	5.46903e-07	1	MKNK2
NFKBIZ	3.33274e-11	0.37978	0.402	0.284	6.73847e-07	1	NFKBIZ
YAP1	3.71699e-11	0.359286	0.641	0.532	7.51539e-07	1	YAP1
FAM168B	3.7697e-11	0.337115	0.294	0.191	7.62195e-07	1	FAM168B
CYSTM1	3.77522e-11	0.409904	0.389	0.29	7.63312e-07	1	CYSTM1
COX5B	3.82008e-11	0.287847	0.587	0.474	7.72381e-07	1	COX5B
CHSY1	4.56926e-11	0.452873	0.303	0.198	9.23859e-07	1	CHSY1
PER2	4.72652e-11	0.373061	0.597	0.492	9.55654e-07	1	PER2
HS6ST2	5.07043e-11	0.421941	0.371	0.262	1.02519e-06	1	HS6ST2
GNG11	6.2149e-11	0.257372	0.354	0.236	1.25659e-06	1	GNG11
ELOVL1	7.07046e-11	0.394776	0.325	0.225	1.42958e-06	1	ELOVL1
RAPH1	7.17098e-11	0.33798	0.359	0.245	1.4499e-06	1	RAPH1
ABHD4	7.95107e-11	0.412595	0.338	0.237	1.60763e-06	1	ABHD4
MAP1S	9.13896e-11	0.338687	0.359	0.249	1.84781e-06	1	MAP1S
ENSGALG00010027959	9.9784e-11	0.39864	0.405	0.296	2.01753e-06	1	ENSGALG00010027959
LASP1	1.18655e-10	0.367928	0.592	0.504	2.39909e-06	1	LASP1
CNN3	1.27365e-10	0.407448	0.695	0.611	2.5752e-06	1	CNN3
PAXBP1	1.28826e-10	0.440685	0.29	0.195	2.60474e-06	1	PAXBP1
NFE2L2	1.48523e-10	0.305008	0.306	0.204	3.00298e-06	1	NFE2L2
MMP15	1.86064e-10	0.343332	0.459	0.353	3.76202e-06	1	MMP15
TOB2	1.91816e-10	0.405271	0.421	0.326	3.87833e-06	1	TOB2
MSI2	2.42635e-10	0.339598	0.414	0.3	4.90584e-06	1	MSI2
APP	2.98799e-10	0.37976	0.73	0.655	6.04143e-06	1	APP
CBX3	3.23131e-10	0.369	0.451	0.36	6.53339e-06	1	CBX3
EBF21	3.58802e-10	0.303349	0.535	0.409	7.25461e-06	1	EBF2
TANC1	3.88207e-10	0.387254	0.441	0.347	7.84916e-06	1	TANC1
NR1H3	4.49125e-10	0.392834	0.429	0.332	9.08085e-06	1	NR1H3
SP3	5.64797e-10	0.331108	0.373	0.276	1.14196e-05	1	SP3
SOX11	1.05282e-09	0.485233	0.27	0.178	2.12869e-05	1	SOX11
BMP2K	1.13416e-09	0.302588	0.308	0.208	2.29317e-05	1	BMP2K
TNKS1BP1	1.15124e-09	0.325837	0.289	0.196	2.32769e-05	1	TNKS1BP1
DOT1L	1.45139e-09	0.283257	0.479	0.372	2.93457e-05	1	DOT1L
RND3	1.46547e-09	0.449578	0.356	0.263	2.96303e-05	1	RND3
GNAI1	1.49118e-09	0.323941	0.46	0.356	3.01502e-05	1	GNAI1
LDHB	1.82938e-09	0.288054	0.53	0.433	3.69883e-05	1	LDHB
HK2	1.87935e-09	0.256965	0.435	0.315	3.79986e-05	1	HK2
CELF1	2.15608e-09	0.297688	0.403	0.307	4.35937e-05	1	CELF1
KIAA0232	2.2676e-09	0.281617	0.498	0.403	4.58487e-05	1	KIAA0232
LHFPL11	2.78705e-09	0.313014	0.714	0.605	5.63513e-05	1	LHFPL1
RBMS1	3.35831e-09	0.252774	0.917	0.857	6.79017e-05	1	RBMS1
REV1	3.90205e-09	0.343806	0.457	0.362	7.88955e-05	1	REV1
ATP5MC1	4.5327e-09	0.279088	0.437	0.343	9.16467e-05	1	ATP5MC1
BAZ2B	4.73594e-09	0.327382	0.657	0.578	9.5756e-05	1	BAZ2B
USP47	5.39072e-09	0.325786	0.383	0.29	0.000108995	1	USP47
MAP4K4	5.52466e-09	0.287168	0.633	0.546	0.000111703	1	MAP4K4
BCL2L1	5.83432e-09	0.299649	0.295	0.206	0.000117964	1	BCL2L1
EFEMP11	5.94147e-09	0.259762	0.335	0.229	0.000120131	1	EFEMP1
AUH	6.34995e-09	0.471178	0.373	0.277	0.00012839	1	AUH
RAI2	6.3842e-09	0.503805	0.373	0.287	0.000129082	1	RAI2
SUB1	6.46989e-09	0.323446	0.329	0.24	0.000130815	1	SUB1
MAGI2	8.27789e-09	0.322149	0.729	0.668	0.000167371	1	MAGI2
MIF	8.83113e-09	0.41557	0.486	0.407	0.000178557	1	MIF
MAFF	8.95106e-09	0.373905	0.362	0.277	0.000180982	1	MAFF
GPX4	9.25565e-09	0.38401	0.387	0.3	0.00018714	1	GPX4
ADAM33	1.03461e-08	0.370958	0.278	0.188	0.000209189	1	ADAM33
AHDC1	1.06299e-08	0.342736	0.51	0.412	0.000214926	1	AHDC1
SLC25A6	1.31212e-08	0.276591	0.698	0.633	0.000265297	1	SLC25A6
ATL2	1.38391e-08	0.343943	0.359	0.275	0.000279814	1	ATL2
VASN	1.88184e-08	0.326154	0.306	0.219	0.00038049	1	VASN
CPM1	1.94141e-08	0.485428	0.259	0.173	0.000392534	1	CPM
YWHAH	2.11818e-08	0.358492	0.403	0.311	0.000428275	1	YWHAH
SYNM	2.25781e-08	0.48786	0.368	0.289	0.000456507	1	SYNM
PRKACB	2.44678e-08	0.302942	0.47	0.384	0.000494714	1	PRKACB
ATP6V0A1	2.47918e-08	0.283687	0.379	0.281	0.000501265	1	ATP6V0A1
PRRC2C	2.67536e-08	0.274152	0.679	0.619	0.000540932	1	PRRC2C
ITPRIP	3.27552e-08	0.25936	0.321	0.223	0.000662278	1	ITPRIP
TRPM7	3.35233e-08	0.35218	0.352	0.262	0.000677808	1	TRPM7
TTC7A	3.3593e-08	0.411224	0.368	0.284	0.000679216	1	TTC7A
PDZRN3	3.46265e-08	0.530464	0.492	0.424	0.000700114	1	PDZRN3
NUB1	3.47955e-08	0.295061	0.273	0.193	0.000703531	1	NUB1
C16orf72	3.64213e-08	0.316514	0.33	0.243	0.000736402	1	C16orf72
DIP2B	3.91437e-08	0.327354	0.311	0.225	0.000791446	1	DIP2B
ANXA11	4.36321e-08	0.320679	0.567	0.495	0.000882197	1	ANXA11
ARRDC3	4.44963e-08	0.452908	0.394	0.314	0.000899671	1	ARRDC3
PTPN2	4.70849e-08	0.263312	0.359	0.267	0.00095201	1	PTPN2
EIF4G2	6.57054e-08	0.27472	0.713	0.661	0.0013285	1	EIF4G2
STAT1	6.63774e-08	0.296125	0.265	0.183	0.00134208	1	STAT1
CCAR1	7.83652e-08	0.329225	0.386	0.311	0.00158447	1	CCAR1
ATXN1	7.93759e-08	0.4307	0.373	0.287	0.0016049	1	ATXN1
HK1	8.86607e-08	0.301166	0.278	0.198	0.00179263	1	HK1
RXRA	9.50984e-08	0.324976	0.575	0.518	0.00192279	1	RXRA
OASL	1.00218e-07	0.2559	0.263	0.174	0.00202631	1	OASL
ACBD3	1.1212e-07	0.394675	0.308	0.234	0.00226696	1	ACBD3
ALKBH5	1.22953e-07	0.286721	0.276	0.197	0.00248598	1	ALKBH5
PDCD6IP	1.25451e-07	0.310233	0.462	0.381	0.00253649	1	PDCD6IP
ENSGALG00010007339	1.42303e-07	0.3104	0.414	0.338	0.00287721	1	ENSGALG00010007339
CCNY	1.42435e-07	0.586899	0.421	0.331	0.00287989	1	CCNY
GSTM2	1.63504e-07	0.288781	0.408	0.328	0.0033059	1	GSTM2
TMED7	1.6661e-07	0.332229	0.398	0.325	0.00336868	1	TMED7
BCAS3	1.97894e-07	0.521839	0.462	0.4	0.00400122	1	BCAS3
ATP2B1	2.24387e-07	0.308	0.294	0.215	0.00453689	1	ATP2B1
HMGCR	2.35637e-07	0.270528	0.267	0.185	0.00476434	1	HMGCR
MLXIP	2.47461e-07	0.315573	0.341	0.261	0.00500341	1	MLXIP
RNH1	2.55331e-07	0.303296	0.294	0.216	0.00516254	1	RNH1
CLIP1	2.55681e-07	0.369011	0.392	0.321	0.00516962	1	CLIP1
ANKRD12	3.08171e-07	0.312949	0.497	0.421	0.00623091	1	ANKRD12
ATP5I	3.11652e-07	0.264008	0.625	0.569	0.00630129	1	ATP5I
PFKP	3.14634e-07	0.280802	0.479	0.393	0.00636157	1	PFKP
PPP2R2D	3.54143e-07	0.301269	0.303	0.226	0.00716041	1	PPP2R2D
WFDC1	3.63192e-07	0.330003	0.284	0.204	0.00734339	1	WFDC1
C1QTNF5	3.85655e-07	0.32542	0.454	0.366	0.00779755	1	C1QTNF5
DDR2	4.23699e-07	0.317344	0.397	0.32	0.00856678	1	DDR2
SRPK1	4.65709e-07	0.318146	0.265	0.192	0.00941616	1	SRPK1
PCF11	4.67027e-07	0.271856	0.43	0.35	0.00944281	1	PCF11
HNRNPH3	4.69568e-07	0.27946	0.424	0.354	0.0094942	1	HNRNPH3
ENSGALG00010007115	5.21128e-07	0.355637	0.33	0.261	0.0105367	1	ENSGALG00010007115
BMPR1A	5.89028e-07	0.341435	0.395	0.316	0.0119096	1	BMPR1A
PXN	6.06592e-07	0.309753	0.325	0.249	0.0122647	1	PXN
SET	6.71286e-07	0.25898	0.519	0.458	0.0135727	1	SET
CHCHD10	9.53452e-07	0.350506	0.397	0.331	0.0192778	1	CHCHD10
GOLGA4	9.56522e-07	0.316138	0.31	0.237	0.0193399	1	GOLGA4
ZFHX3	9.74125e-07	0.278839	0.529	0.467	0.0196958	1	ZFHX3
PTEN	9.93464e-07	0.266781	0.406	0.338	0.0200868	1	PTEN
KLHL29	1.01629e-06	0.536804	0.26	0.187	0.0205484	1	KLHL29
G3BP1	1.05603e-06	0.293124	0.314	0.238	0.0213519	1	G3BP1
ZBTB10	1.06826e-06	0.337657	0.308	0.242	0.0215991	1	ZBTB10
CHMP4B	1.14412e-06	0.265255	0.43	0.365	0.023133	1	CHMP4B
NT5C1B	1.16045e-06	0.311917	0.267	0.197	0.0234632	1	NT5C1B
CSNK1E	1.29311e-06	0.298194	0.286	0.216	0.0261454	1	CSNK1E
CREB3L2	1.51364e-06	0.320966	0.494	0.43	0.0306043	1	CREB3L2
ZNF703	1.76705e-06	0.381921	0.302	0.23	0.035728	1	ZNF703
AMOTL2	1.77462e-06	0.355202	0.298	0.23	0.0358811	1	AMOTL2
RSU1	1.92498e-06	0.302993	0.406	0.336	0.0389212	1	RSU1
WDR1	1.98187e-06	0.285103	0.314	0.243	0.0400714	1	WDR1
RILPL1	2.21738e-06	0.359876	0.286	0.218	0.0448331	1	RILPL1
DYRK1A	2.53782e-06	0.275625	0.395	0.322	0.0513122	1	DYRK1A
SLMAP	2.86714e-06	0.270715	0.379	0.307	0.0579708	1	SLMAP
PIEZO1	3.88285e-06	0.323743	0.284	0.217	0.0785074	1	PIEZO1
ENSGALG00010008893	4.24926e-06	0.30531	0.262	0.191	0.0859157	1	ENSGALG00010008893
TMCC1	5.11815e-06	0.310029	0.322	0.256	0.103484	1	TMCC1
JAZF1	7.38032e-06	0.323389	0.267	0.199	0.149223	1	JAZF1
LDB1	1.03245e-05	0.300928	0.352	0.288	0.208751	1	LDB1
ZFAND6	1.04979e-05	0.261307	0.256	0.192	0.212258	1	ZFAND6
PARVA	1.11764e-05	0.312345	0.268	0.206	0.225976	1	PARVA
STAT5A	1.14461e-05	0.261392	0.349	0.283	0.231429	1	STAT5A
RCN2	1.36847e-05	0.250367	0.324	0.26	0.27669	1	RCN2
ENSGALG00010012071	1.62516e-05	0.273344	0.341	0.284	0.328592	1	ENSGALG00010012071
DGKH	1.7892e-05	0.313597	0.367	0.291	0.361758	1	DGKH
KANSL1L	3.68069e-05	0.304826	0.29	0.231	0.7442	1	KANSL1L
SMIM4	4.3066e-05	0.318372	0.329	0.274	0.870751	1	SMIM4
ENSGALG00010018616	5.60848e-05	0.297168	0.292	0.229	1	1	ENSGALG00010018616
OSER1	5.71306e-05	0.29007	0.27	0.212	1	1	OSER1
P4HA1	5.99937e-05	0.324104	0.437	0.384	1	1	P4HA1
RBMXL1	6.07354e-05	0.270306	0.333	0.279	1	1	RBMXL1
GLUL1	6.93414e-05	0.384705	0.441	0.394	1	1	GLUL
TMEM135	7.1225e-05	0.299802	0.419	0.367	1	1	TMEM135
IQGAP3	7.37598e-05	0.274866	0.395	0.351	1	1	IQGAP3
PCBP2	7.85048e-05	0.252277	0.252	0.2	1	1	PCBP2
NRP2	0.00011569	0.323366	0.498	0.464	1	1	NRP2
PPFIA1	0.000145069	0.329079	0.302	0.248	1	1	PPFIA1
TMTC2	0.000149874	0.380704	0.402	0.344	1	1	TMTC2
ZFAND5	0.000150533	0.32433	0.267	0.213	1	1	ZFAND5
SOX4	0.000163751	0.263593	0.486	0.429	1	1	SOX4
PSMD1	0.00016862	0.309357	0.252	0.199	1	1	PSMD1
ZHX1	0.000229522	0.297713	0.417	0.37	1	1	ZHX1
MXD4	0.000233425	0.296603	0.302	0.257	1	1	MXD4
HLCS	0.000541838	0.287841	0.305	0.248	1	1	HLCS
PCDH19	0.000846309	0.375731	0.37	0.326	1	1	PCDH19
WLS	0.000960821	0.279363	0.252	0.208	1	1	WLS
ZDHHC14	0.00107286	0.264078	0.489	0.449	1	1	ZDHHC14
ENSGALG00010007320	0.00107779	0.278072	0.263	0.225	1	1	ENSGALG00010007320
ENSGALG00010007873	0.00141636	0.28567	0.452	0.405	1	1	ENSGALG00010007873
PFN2	0.00169091	0.266075	0.279	0.241	1	1	PFN2
EPHB3	0.00197085	0.319114	0.283	0.247	1	1	EPHB3
ENSGALG00010026498	0.00266008	0.288164	0.276	0.237	1	1	ENSGALG00010026498
ADAMTS151	0.00269022	0.274648	0.303	0.262	1	1	ADAMTS15
TRABD2B1	0.0030109	0.288695	0.273	0.23	1	1	TRABD2B
BAG3	0.00330015	0.250513	0.4	0.371	1	1	BAG3
HOXB6	0.00491879	0.382737	0.513	0.498	1	1	HOXB6
ADGRL2	0.00999274	0.258046	0.443	0.427	1	1	ADGRL2
FMOD	0	3.21882	0.89	0.088	0	2	FMOD
CCDC3	0	2.33211	0.831	0.106	0	2	CCDC3
COL11A1	6.98245e-308	2.52868	0.983	0.232	1.41178e-303	2	COL11A1
VIPR2	6.90459e-300	1.91797	0.717	0.069	1.39604e-295	2	VIPR2
PDGFC	1.29737e-287	1.93043	0.762	0.094	2.62316e-283	2	PDGFC
CHRM3	8.11663e-285	2.27464	0.729	0.085	1.6411e-280	2	CHRM3
TNMD	1.18511e-278	2.10695	0.707	0.08	2.39617e-274	2	TNMD
ANGPTL5	2.91903e-269	1.89213	0.779	0.116	5.90198e-265	2	ANGPTL5
LTBP1	6.59609e-261	2.13592	0.915	0.215	1.33366e-256	2	LTBP1
PRELP	3.10804e-260	2.81597	0.969	0.363	6.28415e-256	2	PRELP
THBS4	2.56526e-257	1.14177	0.428	0.012	5.18669e-253	2	THBS4
COL12A1	1.83704e-254	2.76422	0.996	0.397	3.71432e-250	2	COL12A1
FNDC1	6.5277e-246	2.33892	0.899	0.211	1.31984e-241	2	FNDC1
THBS2	5.50956e-238	2.35481	0.903	0.223	1.11398e-233	2	THBS2
CACNA1G	6.55171e-238	1.28963	0.496	0.032	1.32469e-233	2	CACNA1G
CCN3	1.2181e-227	1.94768	0.504	0.038	2.46288e-223	2	CCN3
ECRG4	2.58954e-226	2.15093	0.99	0.469	5.23579e-222	2	ECRG4
LGR5	7.62677e-218	1.43824	0.399	0.017	1.54206e-213	2	LGR5
CHAD	4.33396e-209	2.45652	0.94	0.353	8.76284e-205	2	CHAD
CPE	1.75871e-207	1.76913	0.843	0.21	3.55593e-203	2	CPE
FAT3	3.10508e-205	1.46436	0.545	0.059	6.27816e-201	2	FAT3
FOXP2	1.3043e-203	2.29952	0.94	0.326	2.63717e-199	2	FOXP2
ITGA11	1.74674e-201	1.65094	0.748	0.151	3.53173e-197	2	ITGA11
SGCZ	2.91316e-197	1.51289	0.347	0.012	5.89011e-193	2	SGCZ
OSTN	5.38771e-196	2.40552	0.343	0.012	1.08934e-191	2	OSTN
SPON2	2.22623e-195	2.54149	0.868	0.246	4.50122e-191	2	SPON2
MXRA8	2.78341e-191	1.86221	0.965	0.425	5.62778e-187	2	MXRA8
COL25A1	3.59868e-188	1.75315	0.45	0.039	7.27617e-184	2	COL25A1
GLRX	7.52784e-186	1.30176	0.508	0.058	1.52205e-181	2	GLRX
ARHGEF28	2.27718e-185	1.63626	0.713	0.147	4.60423e-181	2	ARHGEF28
LTBP2	1.30169e-183	1.11811	0.492	0.051	2.63188e-179	2	LTBP2
PPFIBP2	4.46395e-180	1.52325	0.742	0.17	9.02565e-176	2	PPFIBP2
COL8A2	1.7326e-175	1.08265	0.529	0.067	3.50315e-171	2	COL8A2
COL16A1	1.00526e-169	1.56453	0.95	0.395	2.03253e-165	2	COL16A1
GREM1	4.82614e-163	1.23523	0.388	0.032	9.75798e-159	2	GREM1
MYOC	3.53662e-161	1.37813	0.444	0.05	7.1507e-157	2	MYOC
ROBO2	4.34086e-159	2.27855	0.432	0.049	8.77679e-155	2	ROBO2
KCND2	5.04767e-158	1.83574	0.331	0.02	1.02059e-153	2	KCND2
ENSGALG00010024266	4.65776e-157	1.08099	0.302	0.014	9.41753e-153	2	ENSGALG00010024266
TOX3	5.91888e-157	1.08638	0.368	0.028	1.19674e-152	2	TOX3
FGF2	8.1761e-157	1.05704	0.49	0.066	1.65313e-152	2	FGF2
CHODL	8.33067e-155	0.959741	0.293	0.013	1.68438e-150	2	CHODL
C1QTNF8	3.28565e-154	0.830822	0.291	0.013	6.64326e-150	2	C1QTNF8
BMPER	6.20289e-153	1.28859	0.424	0.047	1.25416e-148	2	BMPER
FAM180B	1.07752e-149	1.16587	0.5	0.076	2.17863e-145	2	FAM180B
NRN11	2.31768e-149	1.4775	0.725	0.168	4.68612e-145	2	NRN1
PITX2	7.81894e-149	1.309	0.855	0.268	1.58091e-144	2	PITX2
EPHA7	5.86415e-147	1.29202	0.411	0.046	1.18567e-142	2	EPHA7
PDGFRL	3.32374e-146	1.23086	0.758	0.206	6.72027e-142	2	PDGFRL
MKX	1.03406e-145	0.925184	0.428	0.051	2.09076e-141	2	MKX
OC31	7.62954e-145	2.03482	0.785	0.236	1.54262e-140	2	OC3
ITGB8	4.27291e-143	1.15436	0.475	0.069	8.6394e-139	2	ITGB8
ENSGALG00010010757	1.11853e-142	1.15615	0.287	0.015	2.26155e-138	2	ENSGALG00010010757
CPXM2	7.96644e-140	1.20455	0.417	0.052	1.61073e-135	2	CPXM2
KCNQ5	6.42598e-139	1.67223	0.831	0.29	1.29927e-134	2	KCNQ5
CTSK1	9.71473e-139	1.34716	0.994	0.587	1.96422e-134	2	CTSK
THBS1	1.0956e-137	2.3203	0.884	0.442	2.21519e-133	2	THBS1
VSNL1	2.1725e-137	1.06973	0.488	0.077	4.39258e-133	2	VSNL1
OGN1	2.03319e-135	1.3668	0.996	0.488	4.11091e-131	2	OGN
EEF1A1	3.53184e-133	0.852302	0.996	0.971	7.14103e-129	2	EEF1A1
FBN2	9.43258e-129	1.04389	0.473	0.078	1.90717e-124	2	FBN2
AUTS2	5.99788e-124	1.26447	0.851	0.313	1.21271e-119	2	AUTS2
FSTL3	8.63022e-123	1.30838	0.694	0.202	1.74495e-118	2	FSTL3
CRISPLD21	1.81985e-122	1.36828	0.973	0.479	3.67955e-118	2	CRISPLD2
ABI3BP1	8.50126e-121	1.401	0.812	0.277	1.71887e-116	2	ABI3BP
CILP	2.0698e-119	1.32274	0.599	0.147	4.18492e-115	2	CILP
MGP1	3.1267e-118	1.86589	0.961	0.645	6.32187e-114	2	MGP
FIBIN	2.11246e-117	1.29511	0.543	0.124	4.27118e-113	2	FIBIN
FHOD3	3.08724e-117	1.01007	0.587	0.132	6.24209e-113	2	FHOD3
MPP1	1.89801e-116	0.934987	0.448	0.077	3.83758e-112	2	MPP1
METRNL1	1.06494e-115	1.30763	0.855	0.374	2.1532e-111	2	METRNL
CCDC801	1.1681e-115	1.2652	0.986	0.556	2.36179e-111	2	CCDC80
FAM180A	1.50361e-115	0.951778	0.419	0.066	3.04014e-111	2	FAM180A
LGALS1A	2.59448e-113	1.10663	0.963	0.438	5.24577e-109	2	LGALS1A
PTPRK1	2.10931e-112	1.30991	0.674	0.193	4.2648e-108	2	PTPRK
FAP	2.37385e-112	1.13265	0.754	0.249	4.7997e-108	2	FAP
DKK3	3.78817e-110	1.12281	0.849	0.326	7.6593e-106	2	DKK3
ENSGALG00010020062	1.20756e-107	0.923825	0.395	0.062	2.44156e-103	2	ENSGALG00010020062
ENSGALG00010021949	1.29487e-107	0.777762	0.312	0.035	2.61811e-103	2	ENSGALG00010021949
ENSGALG00010002484	1.28676e-100	0.758773	0.316	0.04	2.6017e-96	2	ENSGALG00010002484
AEBP11	7.11506e-99	1.05075	0.973	0.554	1.43859e-94	2	AEBP1
CCNI	1.14261e-98	1.16066	0.942	0.612	2.31024e-94	2	CCNI
NPR2	1.14683e-98	0.732311	0.343	0.05	2.31877e-94	2	NPR2
FHL1	1.66954e-96	1.13344	0.762	0.3	3.37564e-92	2	FHL1
CCN2	3.10309e-96	1.66479	0.558	0.159	6.27414e-92	2	CCN2
MYOF	3.6932e-95	1.00729	0.769	0.29	7.46728e-91	2	MYOF
SFRP21	6.25852e-95	1.04394	0.655	0.207	1.26541e-90	2	SFRP2
ZNF521	1.04676e-94	1.12885	0.934	0.542	2.11645e-90	2	ZNF521
FMN2	1.17612e-92	1.04593	0.347	0.056	2.378e-88	2	FMN2
TIMP2	2.78536e-92	0.958549	0.99	0.745	5.63173e-88	2	TIMP2
ZNF4691	4.41626e-92	1.12176	0.717	0.266	8.92924e-88	2	ZNF469
C1QTNF51	1.75686e-91	1.06881	0.781	0.321	3.55221e-87	2	C1QTNF5
ENSGALG000100264101	2.52397e-91	0.967557	1	0.517	5.10321e-87	2	ENSGALG00010026410
DCN1	4.07752e-91	1.02592	1	0.662	8.24433e-87	2	DCN
SOBP	6.36807e-91	1.04203	0.548	0.151	1.28756e-86	2	SOBP
IL-17D	1.94046e-90	0.74247	0.382	0.069	3.92341e-86	2	IL-17D
BGN	3.25532e-90	1.18698	0.62	0.194	6.58194e-86	2	BGN
PKD11	9.6369e-90	1.03861	0.955	0.594	1.94849e-85	2	PKD1
ROBO11	2.38923e-89	1.52316	0.696	0.271	4.83079e-85	2	ROBO1
EDIL3	2.44586e-89	0.90707	0.5	0.122	4.94529e-85	2	EDIL3
ADCY2	6.73697e-89	0.894817	0.306	0.044	1.36215e-84	2	ADCY2
ENSGALG00010003937	1.31638e-87	0.885123	0.508	0.135	2.66159e-83	2	ENSGALG00010003937
CYR61	1.10511e-86	1.59245	0.804	0.409	2.23443e-82	2	CYR61
ADAMTSL31	4.35962e-85	0.980545	0.628	0.199	8.81472e-81	2	ADAMTSL3
CDK2AP1	6.72184e-85	0.823221	0.568	0.17	1.35909e-80	2	CDK2AP1
ACTG1.1	2.16026e-84	0.860434	1	0.954	4.36783e-80	2	ACTG1.1
ERG	6.06435e-84	0.842117	0.537	0.145	1.22615e-79	2	ERG
MYO1D1	5.52862e-83	0.874049	0.715	0.265	1.11783e-78	2	MYO1D
CD109	5.5322e-83	0.786354	0.384	0.078	1.11856e-78	2	CD109
HPGDS	2.23189e-82	0.867716	0.269	0.035	4.51266e-78	2	HPGDS
CAMK1D	5.93667e-82	0.969965	0.64	0.216	1.20033e-77	2	CAMK1D
VSTM4	5.35981e-81	0.686231	0.285	0.042	1.0837e-76	2	VSTM4
ESR1	1.39803e-80	0.907817	0.339	0.063	2.82668e-76	2	ESR1
RPL3	1.50185e-80	0.759822	0.988	0.876	3.03659e-76	2	RPL3
PPP3CA	3.14418e-80	1.0347	0.845	0.43	6.35721e-76	2	PPP3CA
RPS24	2.62571e-79	0.657065	0.998	0.943	5.30891e-75	2	RPS24
COL1A21	2.89767e-79	0.962754	1	0.795	5.85879e-75	2	COL1A2
CD991	6.21475e-79	0.857299	0.986	0.732	1.25656e-74	2	CD99
TMEM200A	6.38297e-79	0.968825	0.38	0.081	1.29057e-74	2	TMEM200A
MFAP2	1.01213e-78	0.839703	0.506	0.141	2.04642e-74	2	MFAP2
SCARF2	1.27448e-77	0.771001	0.554	0.163	2.57688e-73	2	SCARF2
COMP1	5.49726e-77	1.29708	0.63	0.233	1.11149e-72	2	COMP
STRBP	4.307e-76	0.653956	0.287	0.046	8.70832e-72	2	STRBP
SCARA3	1.07388e-75	0.791232	0.446	0.116	2.17129e-71	2	SCARA3
PLXNA4	5.17151e-75	1.18239	0.353	0.074	1.04563e-70	2	PLXNA4
PDGFA1	1.03487e-74	0.77634	0.587	0.192	2.09241e-70	2	PDGFA
OLFML2B1	7.73711e-74	0.972587	0.789	0.361	1.56437e-69	2	OLFML2B
COL6A31	8.90425e-74	0.811811	0.981	0.611	1.80035e-69	2	COL6A3
TSC22D1	1.16751e-73	1.07798	0.723	0.316	2.36059e-69	2	TSC22D1
FLRT21	1.25541e-73	0.918682	0.733	0.301	2.5383e-69	2	FLRT2
TIAM2	1.78796e-73	0.808083	0.395	0.094	3.61507e-69	2	TIAM2
HOXC10	2.05971e-72	0.736896	0.316	0.06	4.16453e-68	2	HOXC10
BANP	3.50495e-71	1.02574	0.552	0.194	7.08666e-67	2	BANP
EEF1B21	3.6884e-71	0.750192	0.99	0.84	7.45757e-67	2	EEF1B2
EGLN1	4.22969e-71	0.916137	0.948	0.641	8.55202e-67	2	EGLN1
IL17RD	1.19477e-70	0.590827	0.26	0.04	2.41571e-66	2	IL17RD
MYLK1	1.37354e-70	0.481229	0.727	0.268	2.77715e-66	2	MYLK
SYNM1	4.15121e-70	0.790142	0.661	0.249	8.39332e-66	2	SYNM
RPLP11	3.46287e-69	0.453522	1	0.983	7.00159e-65	2	RPLP1
MEIS11	1.12161e-67	0.984652	0.921	0.533	2.26779e-63	2	MEIS1
CACNA1C1	5.43298e-67	0.656459	0.744	0.296	1.09849e-62	2	CACNA1C
SEMA6D	7.8433e-67	0.746297	0.581	0.203	1.58584e-62	2	SEMA6D
KANK1	3.64745e-66	0.794307	0.457	0.133	7.37478e-62	2	KANK1
LPAR11	1.45828e-65	0.781189	0.492	0.155	2.9485e-61	2	LPAR1
MMP16	1.66783e-65	0.954229	0.585	0.207	3.37218e-61	2	MMP16
BOC	1.0201e-64	0.760027	0.44	0.128	2.06253e-60	2	BOC
PIK3C2G	2.79728e-64	0.902894	0.407	0.111	5.65582e-60	2	PIK3C2G
TWSG1	6.63438e-64	0.761115	0.494	0.161	1.34141e-59	2	TWSG1
NFATC2	2.1719e-63	1.24936	0.665	0.298	4.39137e-59	2	NFATC2
SYNJ2	2.28155e-63	0.753493	0.436	0.127	4.61306e-59	2	SYNJ2
ATRNL11	9.07794e-63	0.916735	0.638	0.261	1.83547e-58	2	ATRNL1
CCDC50	1.89634e-62	0.832228	0.688	0.313	3.8342e-58	2	CCDC50
AKR1B1	2.43946e-62	0.761864	0.651	0.265	4.93234e-58	2	AKR1B1
DST1	4.79795e-62	0.710711	0.994	0.758	9.70097e-58	2	DST
ENSGALG00010014314	4.81714e-62	0.748515	0.3	0.063	9.73978e-58	2	ENSGALG00010014314
OLFM31	1.49811e-61	0.766171	0.581	0.216	3.02902e-57	2	OLFM3
CATH3	2.75325e-61	0.487243	0.368	0.092	5.56679e-57	2	CATH3
BDKRB1	5.1191e-61	0.701436	0.285	0.057	1.03503e-56	2	BDKRB1
RPL7	7.08926e-61	0.552448	0.994	0.916	1.43338e-56	2	RPL7
LOX1	8.19676e-61	0.80608	0.733	0.323	1.6573e-56	2	LOX
TPT1	1.05152e-60	0.511754	0.998	0.956	2.12606e-56	2	TPT1
TCEA3	1.8655e-60	0.502156	0.258	0.046	3.77186e-56	2	TCEA3
ENSGALG00010006298	1.96739e-60	0.726773	0.324	0.074	3.97787e-56	2	ENSGALG00010006298
NFATC1	3.40784e-60	1.0017	0.824	0.487	6.89031e-56	2	NFATC1
GATA6	3.54655e-60	0.751241	0.486	0.16	7.17077e-56	2	GATA6
IGFBP41	8.16567e-60	0.810177	0.748	0.341	1.65102e-55	2	IGFBP4
ANXA5	8.28866e-60	0.838452	0.853	0.5	1.67588e-55	2	ANXA5
PTN	1.15259e-59	0.892577	0.252	0.046	2.33042e-55	2	PTN
ECM21	1.23748e-59	0.770004	0.86	0.47	2.50206e-55	2	ECM2
YAP11	1.13392e-58	0.788071	0.855	0.505	2.29268e-54	2	YAP1
P4HA31	1.14146e-58	0.743732	0.506	0.173	2.30791e-54	2	P4HA3
ENSGALG000100295161	1.82477e-58	0.654621	0.754	0.346	3.68951e-54	2	ENSGALG00010029516
ENSGALG00010023353	1.92786e-58	0.894522	0.649	0.292	3.89794e-54	2	ENSGALG00010023353
RPL37A	6.3647e-58	0.492408	0.998	0.957	1.28688e-53	2	RPL37A
LUM1	8.06379e-58	0.801592	0.777	0.359	1.63042e-53	2	LUM
SLC1A2	8.7903e-58	0.651462	0.335	0.081	1.77731e-53	2	SLC1A2
SAMD11	1.90619e-57	0.543611	0.279	0.058	3.85412e-53	2	SAMD11
PPIC1	3.71977e-57	0.748382	0.638	0.266	7.52101e-53	2	PPIC
RPL11	6.36084e-57	0.502361	0.996	0.932	1.2861e-52	2	RPL11
PARD3B	1.14834e-56	0.80219	0.864	0.499	2.32183e-52	2	PARD3B
ZFHX31	1.32096e-56	0.795064	0.798	0.429	2.67085e-52	2	ZFHX3
OXCT1	6.11846e-56	0.783869	0.461	0.158	1.23709e-51	2	OXCT1
HHIPL1	6.26406e-56	0.577274	0.308	0.072	1.26653e-51	2	HHIPL1
GRID1	6.74403e-56	1.00018	0.362	0.1	1.36357e-51	2	GRID1
RPL39L	1.06131e-55	0.472596	0.998	0.956	2.14586e-51	2	RPL39L
FGFR1	4.59709e-55	0.744574	0.669	0.295	9.29486e-51	2	FGFR1
ENSGALG000100005881	9.33156e-55	0.330641	1	0.998	1.88675e-50	2	ENSGALG00010000588
GREM2	1.01461e-54	0.699815	0.368	0.102	2.05144e-50	2	GREM2
RPL9	1.31338e-54	0.532264	0.996	0.916	2.65553e-50	2	RPL9
PTPN14	2.41644e-54	0.741157	0.448	0.15	4.8858e-50	2	PTPN14
ELN1	5.10301e-54	0.507547	0.847	0.42	1.03178e-49	2	ELN
OLFML31	5.57701e-54	0.667301	0.816	0.392	1.12762e-49	2	OLFML3
TGFBI	2.0936e-53	0.445306	0.686	0.285	4.23304e-49	2	TGFBI
GOLIM41	2.85119e-53	0.764193	0.802	0.432	5.76481e-49	2	GOLIM4
ANTXR11	3.4532e-53	0.699857	0.663	0.288	6.98203e-49	2	ANTXR1
ZMIZ11	1.79191e-52	0.840981	0.965	0.718	3.62306e-48	2	ZMIZ1
TSPAN7	3.8171e-52	0.694842	0.446	0.146	7.71778e-48	2	TSPAN7
REM1	4.60935e-52	0.629722	0.262	0.056	9.31964e-48	2	REM1
PMEPA1	1.84235e-51	0.713878	0.686	0.317	3.72506e-47	2	PMEPA1
RUNX1T1	4.44127e-51	0.822781	0.74	0.375	8.9798e-47	2	RUNX1T1
ITGB5	5.22528e-51	0.792504	0.465	0.167	1.0565e-46	2	ITGB5
RPL34	9.14278e-51	0.428871	0.998	0.964	1.84858e-46	2	RPL34
BCL2L10	1.46561e-50	0.814934	0.657	0.315	2.96332e-46	2	BCL2L10
EEF1D	2.33666e-50	0.554577	0.977	0.829	4.72449e-46	2	EEF1D
CPEB4	2.44641e-50	0.639242	0.374	0.114	4.94639e-46	2	CPEB4
ATP6AP1	3.42662e-50	0.646143	0.496	0.185	6.92828e-46	2	ATP6AP1
URM11	3.43511e-50	0.68445	0.86	0.541	6.94544e-46	2	URM1
PDGFD1	4.37712e-50	0.666697	0.731	0.344	8.8501e-46	2	PDGFD
KAZALD1	7.43848e-50	0.57181	0.386	0.117	1.50399e-45	2	KAZALD1
DPYSL31	9.38418e-50	0.662866	0.719	0.34	1.89739e-45	2	DPYSL3
BCL2	1.09939e-49	0.681544	0.793	0.447	2.22286e-45	2	BCL2
ENSGALG000100110131	1.12144e-49	0.627251	0.548	0.211	2.26745e-45	2	ENSGALG00010011013
HOPX	6.7156e-49	0.523255	0.329	0.088	1.35783e-44	2	HOPX
VPS50	1.58964e-48	0.690901	0.337	0.098	3.21409e-44	2	VPS50
ENSGALG000100174141	3.62072e-48	0.65236	0.529	0.208	7.32074e-44	2	ENSGALG00010017414
DSTN1	3.76757e-48	0.606925	0.944	0.727	7.61766e-44	2	DSTN
MBNL2	5.00031e-48	0.749194	0.876	0.566	1.01101e-43	2	MBNL2
ZFHX41	5.77934e-48	0.730781	0.789	0.428	1.16853e-43	2	ZFHX4
RPS7	6.54365e-48	0.505946	0.992	0.917	1.32306e-43	2	RPS7
EIF3E	9.08871e-48	0.662228	0.864	0.535	1.83765e-43	2	EIF3E
TWIST1	1.00731e-47	0.714588	0.616	0.271	2.03667e-43	2	TWIST1
PLS3	6.38439e-47	0.608136	0.711	0.342	1.29086e-42	2	PLS3
PKD21	7.20832e-47	0.665579	0.725	0.356	1.45745e-42	2	PKD2
COL1A11	4.84213e-46	0.606655	1	0.856	9.7903e-42	2	COL1A1
ENSGALG000100089351	5.81401e-46	0.83814	0.729	0.383	1.17553e-41	2	ENSGALG00010008935
BTG1	6.08674e-46	0.649654	0.94	0.737	1.23068e-41	2	BTG1
ENSGALG00010016487	1.08846e-45	0.829481	0.415	0.148	2.20076e-41	2	ENSGALG00010016487
GALNT11	1.38187e-45	0.597864	0.366	0.117	2.79401e-41	2	GALNT11
CST31	1.40217e-45	0.44165	0.992	0.868	2.83505e-41	2	CST3
MMP21	1.77835e-45	0.544389	0.928	0.555	3.59564e-41	2	MMP2
CADM31	1.81712e-45	0.710989	0.628	0.282	3.67403e-41	2	CADM3
HSPA2	2.96357e-45	0.670623	0.793	0.459	5.99204e-41	2	HSPA2
HSP90B1	3.00539e-45	0.882969	0.862	0.582	6.0766e-41	2	HSP90B1
ENSGALG000100209271	3.2874e-45	0.550741	0.492	0.185	6.64678e-41	2	ENSGALG00010020927
FAAP100	6.8124e-45	0.602911	0.285	0.075	1.3774e-40	2	FAAP100
ADAMTSL1	1.01983e-44	0.479282	0.417	0.138	2.062e-40	2	ADAMTSL1
RPL23	1.18924e-44	0.380208	0.998	0.972	2.40452e-40	2	RPL23
RPL29	1.2989e-44	0.429392	0.998	0.95	2.62624e-40	2	RPL29
RBFOX2	1.46904e-44	0.699886	0.899	0.643	2.97026e-40	2	RBFOX2
ENSGALG00010024433	2.04381e-44	0.498542	0.543	0.22	4.13237e-40	2	ENSGALG00010024433
CCDC88A	4.04563e-44	0.592748	0.607	0.27	8.17987e-40	2	CCDC88A
PBX11	4.36566e-44	0.640004	0.895	0.604	8.82693e-40	2	PBX1
MN11	5.33064e-44	0.536987	0.463	0.172	1.0778e-39	2	MN1
CRELD1	7.45581e-44	0.545454	0.269	0.069	1.50749e-39	2	CRELD1
RPS8	9.71856e-44	0.397691	0.998	0.966	1.965e-39	2	RPS8
CTTNBP2	1.24666e-43	0.560059	0.289	0.078	2.52062e-39	2	CTTNBP2
FOXP4	3.23882e-43	0.617847	0.417	0.151	6.54856e-39	2	FOXP4
RPS3A	5.5457e-43	0.405994	0.998	0.947	1.12128e-38	2	RPS3A
ENSGALG00010007082	1.1993e-42	0.501111	0.302	0.086	2.42487e-38	2	ENSGALG00010007082
MTSS21	1.60444e-42	0.568637	0.421	0.151	3.24402e-38	2	MTSS2
PALM	4.02838e-42	0.553422	0.39	0.134	8.14497e-38	2	PALM
TOMM7	4.0971e-42	0.577935	0.961	0.75	8.28393e-38	2	TOMM7
MXRA51	4.68281e-42	0.510128	0.764	0.368	9.46818e-38	2	MXRA5
MND1	1.07829e-41	0.55617	0.409	0.145	2.18019e-37	2	MND1
DYRK2	2.57689e-41	0.537234	0.419	0.153	5.21021e-37	2	DYRK2
CAMK2D	3.03149e-41	0.698388	0.793	0.476	6.12937e-37	2	CAMK2D
RPL21	6.36297e-41	0.367426	0.998	0.973	1.28653e-36	2	RPL21
ARL6IP5	1.07413e-40	0.537702	0.556	0.245	2.17178e-36	2	ARL6IP5
ENSGALG000100293761	1.90814e-40	0.607815	0.651	0.332	3.85806e-36	2	ENSGALG00010029376
PABIR3	2.74225e-40	0.512203	0.36	0.121	5.54455e-36	2	PABIR3
ENSGALG000100047051	3.16393e-40	0.645076	0.473	0.192	6.39715e-36	2	ENSGALG00010004705
HECTD2	4.30199e-40	0.629584	0.399	0.146	8.69819e-36	2	HECTD2
LHFPL2	6.64442e-40	0.579686	0.463	0.181	1.34343e-35	2	LHFPL2
CYBRD11	7.71463e-40	0.60594	0.678	0.332	1.55982e-35	2	CYBRD1
CACNA2D11	7.95085e-40	0.644196	0.843	0.523	1.60758e-35	2	CACNA2D1
CENPX	8.88289e-40	0.426428	0.264	0.072	1.79603e-35	2	CENPX
ANGPTL21	1.38718e-39	0.676352	0.841	0.506	2.80475e-35	2	ANGPTL2
RPL26L1	1.50478e-39	0.447192	0.986	0.894	3.04252e-35	2	RPL26L1
ADAMTS3	2.89818e-39	0.583239	0.262	0.072	5.85983e-35	2	ADAMTS3
MAP3K201	1.4091e-38	0.632393	0.694	0.367	2.84906e-34	2	MAP3K20
FAM241A	2.4721e-38	0.524269	0.419	0.162	4.99834e-34	2	FAM241A
NREP1	2.64343e-38	0.583649	0.659	0.322	5.34474e-34	2	NREP
ENSGALG000100130711	2.87242e-38	0.666379	0.752	0.426	5.80775e-34	2	ENSGALG00010013071
SIPA1L11	4.28719e-38	0.617695	0.585	0.276	8.66826e-34	2	SIPA1L1
RPL17	4.78092e-38	0.440745	0.99	0.906	9.66654e-34	2	RPL17
CLEC3B1	5.17236e-38	0.460401	0.911	0.574	1.0458e-33	2	CLEC3B
FAM26E	1.32111e-37	0.518052	0.318	0.104	2.67115e-33	2	FAM26E
LRIG3	1.68298e-37	0.594416	0.388	0.144	3.40282e-33	2	LRIG3
NFIX	3.69478e-37	0.627145	0.545	0.258	7.47047e-33	2	NFIX
ITGA9	8.69048e-37	0.727078	0.568	0.273	1.75713e-32	2	ITGA9
AOX2	1.11903e-36	0.659124	0.36	0.13	2.26256e-32	2	AOX2
RPL7A	1.36107e-36	0.45403	0.981	0.892	2.75195e-32	2	RPL7A
ZNF385D1	1.59219e-36	0.748355	0.614	0.308	3.21924e-32	2	ZNF385D
SNX9	2.72209e-36	0.568242	0.572	0.272	5.50379e-32	2	SNX9
COL6A11	5.7166e-36	0.472816	0.979	0.687	1.15584e-31	2	COL6A1
ARSJ	9.849e-36	0.403011	0.26	0.074	1.99137e-31	2	ARSJ
HNRNPA1	1.14757e-35	0.522448	0.957	0.78	2.32028e-31	2	HNRNPA1
COL6A21	1.22928e-35	0.483858	0.979	0.666	2.48548e-31	2	COL6A2
FGF181	1.60702e-35	0.64746	0.502	0.228	3.24923e-31	2	FGF18
ANK21	1.69062e-35	0.433096	0.647	0.33	3.41826e-31	2	ANK2
DLG1	3.97852e-35	0.531319	0.44	0.182	8.04417e-31	2	DLG1
TMEM1191	5.45147e-35	0.581588	0.713	0.39	1.10223e-30	2	TMEM119
RPL8	5.49074e-35	0.393034	0.994	0.914	1.11017e-30	2	RPL8
RARB1	7.52995e-35	0.633882	0.566	0.273	1.52248e-30	2	RARB
MAP21	7.74203e-35	0.580252	0.405	0.155	1.56536e-30	2	MAP2
RPL15	1.20365e-34	0.365161	0.994	0.946	2.43366e-30	2	RPL15
ENSGALG00010025508	1.49089e-34	0.603795	0.589	0.299	3.01443e-30	2	ENSGALG00010025508
DHRS7	1.73136e-34	0.572912	0.711	0.417	3.50064e-30	2	DHRS7
ENSGALG00010014308	2.36203e-34	0.413866	0.25	0.073	4.77578e-30	2	ENSGALG00010014308
PFDN4	3.87822e-34	0.495737	0.587	0.283	7.84138e-30	2	PFDN4
RPS20	3.90629e-34	0.346027	0.996	0.961	7.89812e-30	2	RPS20
RPS13	4.17361e-34	0.429299	0.975	0.887	8.43862e-30	2	RPS13
NKD1	6.29441e-34	0.522538	0.289	0.094	1.27267e-29	2	NKD1
PAPSS2	8.09003e-34	0.446988	0.295	0.096	1.63572e-29	2	PAPSS2
LMO7	8.51456e-34	0.487876	0.293	0.096	1.72156e-29	2	LMO7
GAS11	1.01414e-33	0.558297	0.481	0.218	2.05048e-29	2	GAS1
ENSGALG000100130781	1.01628e-33	0.595586	0.905	0.576	2.05481e-29	2	ENSGALG00010013078
BBS9	1.91333e-33	0.764053	0.291	0.099	3.86856e-29	2	BBS9
ENSGALG00010023425	2.55571e-33	0.46906	0.318	0.111	5.16738e-29	2	ENSGALG00010023425
MAB21L2	3.44978e-33	0.609015	0.298	0.103	6.9751e-29	2	MAB21L2
ELMO1	3.92972e-33	0.448723	0.731	0.418	7.94549e-29	2	ELMO1
VIM	6.99722e-33	0.549234	0.99	0.882	1.41477e-28	2	VIM
RPL30	7.52011e-33	0.405989	0.986	0.902	1.52049e-28	2	RPL30
MEIS21	8.61127e-33	0.601626	0.76	0.451	1.74111e-28	2	MEIS2
EIF3H	1.03353e-32	0.521065	0.845	0.546	2.08969e-28	2	EIF3H
SPON11	1.17037e-32	0.364639	0.556	0.254	2.36636e-28	2	SPON1
EZR	1.21888e-32	0.350125	0.368	0.139	2.46444e-28	2	EZR
NR1D2	1.2935e-32	0.636931	0.715	0.418	2.61533e-28	2	NR1D2
EXOG	1.3872e-32	0.512976	0.357	0.138	2.80478e-28	2	EXOG
MRPL131	2.24384e-32	0.461747	0.506	0.23	4.53681e-28	2	MRPL13
FBLN11	2.8469e-32	0.391694	0.56	0.255	5.75614e-28	2	FBLN1
TLE5	2.94009e-32	0.519828	0.477	0.215	5.94457e-28	2	TLE5
SRPK2	4.60648e-32	0.448174	0.548	0.263	9.31385e-28	2	SRPK2
IRAG11	6.29311e-32	0.435903	0.275	0.088	1.2724e-27	2	IRAG1
RHOU	7.29092e-32	0.483355	0.264	0.084	1.47415e-27	2	RHOU
DEPTOR	1.00699e-31	0.42651	0.289	0.097	2.03603e-27	2	DEPTOR
AOX11	1.21815e-31	0.512374	0.434	0.185	2.46298e-27	2	AOX1
RPL32	1.27529e-31	0.334663	0.994	0.928	2.57851e-27	2	RPL32
PTPN21	1.61064e-31	0.568132	0.537	0.271	3.25656e-27	2	PTPN21
ZEB1	1.88595e-31	0.506376	0.831	0.524	3.81321e-27	2	ZEB1
RPS3	1.8911e-31	0.427613	0.973	0.86	3.82362e-27	2	RPS3
CMTM41	1.99807e-31	0.498666	0.471	0.203	4.03989e-27	2	CMTM4
CCPG11	2.78652e-31	0.492707	0.595	0.315	5.63406e-27	2	CCPG1
HPCAL1	3.20478e-31	0.437773	0.525	0.247	6.47974e-27	2	HPCAL1
VAPA1	3.48106e-31	0.5246	0.793	0.496	7.03835e-27	2	VAPA
SMIM20	4.8355e-31	0.439554	0.388	0.157	9.7769e-27	2	SMIM20
PDPN	6.23292e-31	0.464256	0.264	0.085	1.26023e-26	2	PDPN
RPS15A	8.27724e-31	0.340237	0.992	0.932	1.67357e-26	2	RPS15A
ZSWIM51	1.16623e-30	0.494961	0.917	0.682	2.35801e-26	2	ZSWIM5
SESN3	1.22011e-30	0.411682	0.312	0.113	2.46695e-26	2	SESN3
PCNX1	1.45758e-30	0.566957	0.748	0.446	2.94709e-26	2	PCNX1
FAT11	1.63634e-30	0.564062	0.504	0.234	3.30851e-26	2	FAT1
DECR1	1.99839e-30	0.425225	0.339	0.13	4.04055e-26	2	DECR1
HOXA10	2.7946e-30	0.404286	0.306	0.11	5.6504e-26	2	HOXA10
RHOQ	3.13057e-30	0.460457	0.409	0.173	6.32969e-26	2	RHOQ
ENSGALG00010014656	4.11747e-30	0.430157	0.264	0.086	8.32511e-26	2	ENSGALG00010014656
CRTAP	4.31031e-30	0.456071	0.38	0.157	8.71503e-26	2	CRTAP
EGFR1	4.8714e-30	0.585354	0.758	0.468	9.84947e-26	2	EGFR
RPS27A	4.92246e-30	0.33104	0.992	0.948	9.95272e-26	2	RPS27A
SERF1B	5.41181e-30	0.630855	0.775	0.529	1.09421e-25	2	SERF1B
SPARC1	8.62618e-30	0.309858	1	0.881	1.74413e-25	2	SPARC
BAG31	8.86858e-30	0.502109	0.618	0.339	1.79314e-25	2	BAG3
RAI14	9.0935e-30	0.55203	0.517	0.251	1.83862e-25	2	RAI14
NFIC	1.38815e-29	0.490838	0.855	0.607	2.80669e-25	2	NFIC
SLIT21	1.95837e-29	0.625122	0.607	0.325	3.95963e-25	2	SLIT2
SOCS5	2.70461e-29	0.394555	0.351	0.137	5.46845e-25	2	SOCS5
ENSGALG00010028201	2.95058e-29	0.537189	0.68	0.39	5.96579e-25	2	ENSGALG00010028201
SKI	3.63437e-29	0.558381	0.948	0.749	7.34833e-25	2	SKI
AHDC11	4.60138e-29	0.514267	0.676	0.392	9.30353e-25	2	AHDC1
NCAM1	8.75511e-29	0.341475	0.32	0.116	1.77019e-24	2	NCAM1
HSPA5	1.60331e-28	0.679397	0.787	0.537	3.24174e-24	2	HSPA5
NUMB1	1.80534e-28	0.439265	0.636	0.34	3.65022e-24	2	NUMB
NTRK2	1.85844e-28	0.559988	0.254	0.084	3.75757e-24	2	NTRK2
ZNF593	2.9979e-28	0.439448	0.924	0.666	6.06146e-24	2	ZNF593
RPS14	4.93523e-28	0.328147	0.994	0.945	9.97854e-24	2	RPS14
RRBP1	5.99544e-28	0.48631	0.599	0.323	1.21222e-23	2	RRBP1
DPT1	6.1989e-28	0.434444	0.576	0.279	1.25335e-23	2	DPT
ATP10A1	6.2204e-28	0.459562	0.438	0.197	1.2577e-23	2	ATP10A
TMEM150B	6.80883e-28	0.371649	0.308	0.113	1.37668e-23	2	TMEM150B
NDFIP1	7.0213e-28	0.471025	0.779	0.517	1.41964e-23	2	NDFIP1
RAB3IL1	8.03845e-28	0.422851	0.38	0.162	1.62529e-23	2	RAB3IL1
ASAP1	1.08187e-27	0.524297	0.428	0.194	2.18743e-23	2	ASAP1
ENSGALG00010022034	1.09781e-27	0.430617	0.69	0.406	2.21967e-23	2	ENSGALG00010022034
PRKD1	1.3017e-27	0.505982	0.74	0.454	2.63191e-23	2	PRKD1
MBP	1.40281e-27	0.278894	0.471	0.216	2.83634e-23	2	MBP
SMAD6	1.49141e-27	0.494891	0.502	0.244	3.01549e-23	2	SMAD6
DOCK4	1.89409e-27	0.480897	0.39	0.17	3.82967e-23	2	DOCK4
RFLNB	1.90496e-27	0.364421	0.302	0.113	3.85164e-23	2	RFLNB
ENSGALG00010029218	1.95003e-27	0.335392	0.99	0.936	3.94277e-23	2	ENSGALG00010029218
DDR21	2.74055e-27	0.403357	0.579	0.296	5.54113e-23	2	DDR2
ENSGALG00010026578	3.02296e-27	0.423565	0.329	0.128	6.11212e-23	2	ENSGALG00010026578
NPTN	3.13497e-27	0.499553	0.51	0.255	6.33859e-23	2	NPTN
FKBP71	3.27872e-27	0.432365	0.527	0.259	6.62925e-23	2	FKBP7
WFDC11	5.17171e-27	0.380692	0.426	0.187	1.04567e-22	2	WFDC1
RGL1	5.82672e-27	0.459829	0.56	0.292	1.17811e-22	2	RGL1
RPL10A	6.18167e-27	0.345445	0.99	0.909	1.24987e-22	2	RPL10A
EIF3F1	6.72396e-27	0.471483	0.748	0.481	1.35952e-22	2	EIF3F
NME2	1.29111e-26	0.412204	0.969	0.815	2.6105e-22	2	NME2
SSPN	1.38927e-26	0.401666	0.442	0.204	2.80896e-22	2	SSPN
MYH10	1.70768e-26	0.501461	0.717	0.438	3.45276e-22	2	MYH10
TGFB21	1.91004e-26	0.434955	0.767	0.467	3.86191e-22	2	TGFB2
RPL24	2.00057e-26	0.331799	0.99	0.935	4.04496e-22	2	RPL24
TGM21	2.42745e-26	0.569593	0.566	0.299	4.90806e-22	2	TGM2
DYNLT31	3.73397e-26	0.443812	0.432	0.201	7.54971e-22	2	DYNLT3
RORA1	4.4949e-26	0.517933	0.849	0.577	9.08823e-22	2	RORA
COL14A11	4.70127e-26	0.264482	0.39	0.166	9.5055e-22	2	COL14A1
HSP90AA1	4.92284e-26	0.535462	0.973	0.864	9.95348e-22	2	HSP90AA1
GATD3AL11	5.89226e-26	0.472503	0.632	0.366	1.19136e-21	2	GATD3AL1
CDKN1B	6.54537e-26	0.523955	0.721	0.472	1.32341e-21	2	CDKN1B
TGFBR21	6.61849e-26	0.408801	0.692	0.395	1.33819e-21	2	TGFBR2
ADAMTS1	1.04974e-25	0.590604	0.814	0.547	2.12247e-21	2	ADAMTS1
RSPO3	1.32571e-25	0.527226	0.277	0.103	2.68045e-21	2	RSPO3
LIMS1	1.41241e-25	0.41295	0.316	0.127	2.85575e-21	2	LIMS1
GREB1L	1.5165e-25	0.515522	0.56	0.297	3.06622e-21	2	GREB1L
SH3RF3	3.8388e-25	0.477594	0.444	0.216	7.76167e-21	2	SH3RF3
SYNPO	5.11886e-25	0.326385	0.275	0.102	1.03498e-20	2	SYNPO
CASD1	5.72942e-25	0.410563	0.302	0.121	1.15843e-20	2	CASD1
TMEM30A	6.5686e-25	0.406471	0.415	0.193	1.32811e-20	2	TMEM30A
MGAT4A	6.64819e-25	0.308017	0.318	0.127	1.3442e-20	2	MGAT4A
ZDHHC9	7.06897e-25	0.42285	0.5	0.255	1.42927e-20	2	ZDHHC9
ARFGAP3	8.18864e-25	0.40865	0.432	0.207	1.65566e-20	2	ARFGAP3
CRY2	8.96727e-25	0.442807	0.467	0.228	1.81309e-20	2	CRY2
RPL14	9.15086e-25	0.308007	0.996	0.939	1.85021e-20	2	RPL14
SERBP1	1.00538e-24	0.396116	0.926	0.75	2.03279e-20	2	SERBP1
PLA2G4A	1.36142e-24	0.353053	0.256	0.093	2.75266e-20	2	PLA2G4A
DLG21	1.89117e-24	0.308309	0.523	0.27	3.82375e-20	2	DLG2
GNAS1	1.98195e-24	0.464935	0.853	0.615	4.00731e-20	2	GNAS
ENSGALG000100172311	2.38634e-24	0.365431	0.415	0.19	4.82495e-20	2	ENSGALG00010017231
N6AMT1	2.48784e-24	0.391274	0.267	0.101	5.03017e-20	2	N6AMT1
HDAC9	4.11825e-24	0.65595	0.374	0.177	8.32669e-20	2	HDAC9
PITX1	5.05078e-24	0.420508	0.517	0.269	1.02122e-19	2	PITX1
UNC5B1	1.61833e-23	0.380112	0.481	0.241	3.27211e-19	2	UNC5B
PDE4D	1.82298e-23	0.401089	0.32	0.135	3.68589e-19	2	PDE4D
EIF3K	2.79391e-23	0.401594	0.824	0.558	5.649e-19	2	EIF3K
LOXL2	3.53199e-23	0.415461	0.388	0.182	7.14132e-19	2	LOXL2
PTGES	4.18872e-23	0.357489	0.273	0.105	8.46918e-19	2	PTGES
REEP5	4.41999e-23	0.442741	0.614	0.351	8.93678e-19	2	REEP5
MRPS2	4.86327e-23	0.363578	0.349	0.155	9.83305e-19	2	MRPS2
PDE5A1	6.10886e-23	0.570798	0.486	0.254	1.23515e-18	2	PDE5A
RFX2	7.13879e-23	0.514224	0.576	0.329	1.44339e-18	2	RFX2
ATP6AP2	7.17999e-23	0.333922	0.316	0.133	1.45172e-18	2	ATP6AP2
GBE1	7.52501e-23	0.57195	0.488	0.263	1.52148e-18	2	GBE1
PDZRN31	8.6342e-23	0.459252	0.669	0.4	1.74575e-18	2	PDZRN3
DISP11	9.68083e-23	0.380304	0.479	0.241	1.95737e-18	2	DISP1
PAPLN	1.00156e-22	0.483962	0.252	0.095	2.02506e-18	2	PAPLN
ETV5	1.25838e-22	0.338687	0.308	0.126	2.54432e-18	2	ETV5
EXOC3	1.27092e-22	0.306419	0.339	0.148	2.56966e-18	2	EXOC3
EDA	1.4102e-22	0.385536	0.353	0.16	2.85128e-18	2	EDA
NBEA	1.75147e-22	0.416212	0.461	0.234	3.54129e-18	2	NBEA
APPL1	1.9552e-22	0.320263	0.304	0.126	3.95321e-18	2	APPL1
MEGF101	2.12776e-22	0.412017	0.45	0.225	4.30211e-18	2	MEGF10
TSPAN6	2.23948e-22	0.359185	0.32	0.14	4.528e-18	2	TSPAN6
RPLP0	2.43144e-22	0.32465	0.99	0.917	4.91614e-18	2	RPLP0
PDIA6	2.7379e-22	0.408119	0.488	0.252	5.53577e-18	2	PDIA6
RPL35A	2.81008e-22	0.250466	0.998	0.956	5.68171e-18	2	RPL35A
SAYSD1	2.9565e-22	0.388855	0.397	0.191	5.97774e-18	2	SAYSD1
UST1	3.28083e-22	0.408616	0.612	0.347	6.63352e-18	2	UST
ITGBL1	3.39482e-22	0.397514	0.256	0.098	6.864e-18	2	ITGBL1
NEO1	3.59174e-22	0.388432	0.459	0.229	7.26214e-18	2	NEO1
SUPT4H1	3.67244e-22	0.340074	0.461	0.23	7.42531e-18	2	SUPT4H1
ANXA12	3.7794e-22	0.433788	0.661	0.385	7.64157e-18	2	ANXA1
PTPN131	5.33964e-22	0.40123	0.457	0.23	1.07962e-17	2	PTPN13
RECK	6.6068e-22	0.348933	0.388	0.182	1.33583e-17	2	RECK
ARHGAP101	9.08119e-22	0.503585	0.566	0.33	1.83612e-17	2	ARHGAP10
CAMK4	1.17437e-21	0.442218	0.289	0.122	2.37446e-17	2	CAMK4
CRY1	1.44026e-21	0.444527	0.527	0.29	2.91206e-17	2	CRY1
MED9	1.45067e-21	0.369272	0.393	0.189	2.9331e-17	2	MED9
EEF2	1.62881e-21	0.302523	0.99	0.936	3.2933e-17	2	EEF2
BMPR1A1	1.81141e-21	0.419259	0.541	0.297	3.6625e-17	2	BMPR1A
RPL6	3.16497e-21	0.265903	0.994	0.945	6.39925e-17	2	RPL6
ANK3	4.40758e-21	0.438341	0.38	0.181	8.91169e-17	2	ANK3
TEF	5.82531e-21	0.355807	0.496	0.265	1.17782e-16	2	TEF
LHFPL12	5.8554e-21	0.3655	0.822	0.593	1.1839e-16	2	LHFPL1
ZNF618	6.22194e-21	0.430845	0.527	0.291	1.25801e-16	2	ZNF618
PEF1	6.53496e-21	0.350223	0.335	0.152	1.3213e-16	2	PEF1
TMEM203	6.61211e-21	0.304775	0.388	0.185	1.3369e-16	2	TMEM203
PLEKHA51	7.0014e-21	0.459395	0.762	0.511	1.41561e-16	2	PLEKHA5
ENSGALG000100122821	7.35824e-21	0.384488	0.614	0.363	1.48776e-16	2	ENSGALG00010012282
EMC7	7.62844e-21	0.318232	0.25	0.099	1.54239e-16	2	EMC7
RPL36AL	9.8945e-21	0.281123	0.996	0.946	2.00057e-16	2	RPL36AL
SRI	1.35403e-20	0.337724	0.39	0.193	2.73772e-16	2	SRI
LRP12	1.46869e-20	0.403789	0.51	0.277	2.96955e-16	2	LRP12
RPL19	1.49681e-20	0.295396	0.994	0.927	3.0264e-16	2	RPL19
SH3KBP1	2.31322e-20	0.314626	0.686	0.432	4.6771e-16	2	SH3KBP1
LAMP2	3.47331e-20	0.372073	0.764	0.502	7.02269e-16	2	LAMP2
NUCB2	4.84928e-20	0.40162	0.692	0.446	9.80476e-16	2	NUCB2
CCND11	5.24655e-20	0.378939	0.744	0.487	1.0608e-15	2	CCND1
KDELR3	5.59495e-20	0.310882	0.281	0.119	1.13124e-15	2	KDELR3
NCALD	5.62998e-20	0.338954	0.324	0.146	1.13833e-15	2	NCALD
TRABD2B2	8.53023e-20	0.362043	0.421	0.21	1.72473e-15	2	TRABD2B
RBMS11	8.85694e-20	0.395195	0.955	0.854	1.79079e-15	2	RBMS1
LEPROT	1.17732e-19	0.379375	0.421	0.222	2.38042e-15	2	LEPROT
CNPY3	1.54481e-19	0.340614	0.63	0.384	3.12344e-15	2	CNPY3
FGL1A1	1.56214e-19	0.292226	0.399	0.194	3.15848e-15	2	FGL1A
SRP14	2.3641e-19	0.366165	0.318	0.147	4.77997e-15	2	SRP14
CDKN1C1	3.02857e-19	0.434603	0.616	0.375	6.12346e-15	2	CDKN1C
IL17RC	3.05408e-19	0.386646	0.62	0.376	6.17505e-15	2	IL17RC
TM2D2	3.5032e-19	0.358428	0.362	0.179	7.08312e-15	2	TM2D2
CTDSPL1	4.23511e-19	0.332969	0.981	0.832	8.56297e-15	2	CTDSPL
PID11	4.27822e-19	0.305571	0.415	0.21	8.65013e-15	2	PID1
ERP29	4.34211e-19	0.392663	0.335	0.16	8.77931e-15	2	ERP29
PDCD6	6.78387e-19	0.334135	0.399	0.202	1.37163e-14	2	PDCD6
RPL13	6.95851e-19	0.264178	0.981	0.919	1.40694e-14	2	RPL13
FGF71	7.36665e-19	0.458337	0.436	0.234	1.48946e-14	2	FGF7
NACA1	7.6013e-19	0.333885	0.814	0.542	1.53691e-14	2	NACA
MAPK41	8.6336e-19	0.406399	0.669	0.418	1.74563e-14	2	MAPK4
CREB3L11	9.56431e-19	0.272596	0.488	0.253	1.93381e-14	2	CREB3L1
C11orf16	9.79607e-19	0.301463	0.463	0.249	1.98067e-14	2	C11orf16
CPT1A	1.01214e-18	0.377836	0.63	0.39	2.04644e-14	2	CPT1A
KAT6B	1.25428e-18	0.510163	0.436	0.239	2.53604e-14	2	KAT6B
SULT1B1	1.28677e-18	0.301696	0.295	0.133	2.60172e-14	2	SULT1B1
ENSGALG000100159371	1.32945e-18	0.302208	0.455	0.241	2.68802e-14	2	ENSGALG00010015937
FZD21	1.37153e-18	0.350529	0.39	0.197	2.7731e-14	2	FZD2
TRIM2	1.49557e-18	0.314221	0.267	0.113	3.02389e-14	2	TRIM2
TBX3	1.66829e-18	0.328228	0.647	0.393	3.37312e-14	2	TBX3
ENSGALG00010004979	1.9123e-18	0.316191	0.25	0.106	3.86648e-14	2	ENSGALG00010004979
NFIA1	2.06672e-18	0.315874	0.977	0.849	4.1787e-14	2	NFIA
ENSGALG000100129651	2.237e-18	0.395692	0.566	0.336	4.52299e-14	2	ENSGALG00010012965
CD99L2	2.46367e-18	0.338433	0.3	0.139	4.9813e-14	2	CD99L2
FUT8	3.1218e-18	0.35934	0.326	0.156	6.31198e-14	2	FUT8
SKIL	3.19842e-18	0.35451	0.256	0.111	6.46688e-14	2	SKIL
BTF3	3.35762e-18	0.336025	0.531	0.304	6.78878e-14	2	BTF3
OAT1	5.03485e-18	0.33321	0.45	0.243	1.018e-13	2	OAT
ZNHIT6	5.44475e-18	0.329881	0.25	0.107	1.10087e-13	2	ZNHIT6
BEND6	5.84211e-18	0.323787	0.293	0.134	1.18122e-13	2	BEND6
TPP1	6.98653e-18	0.277013	0.81	0.57	1.41261e-13	2	TPP1
DAB21	7.69447e-18	0.354261	0.5	0.288	1.55575e-13	2	DAB2
SLC16A10	7.76758e-18	0.485154	0.351	0.178	1.57053e-13	2	SLC16A10
DPY19L1	9.67781e-18	0.363981	0.31	0.147	1.95676e-13	2	DPY19L1
CELF21	9.81928e-18	0.349219	0.915	0.668	1.98536e-13	2	CELF2
TMEM59	9.9347e-18	0.323925	0.424	0.226	2.0087e-13	2	TMEM59
DUSP7	1.10662e-17	0.316603	0.362	0.179	2.23747e-13	2	DUSP7
PLEKHG4	1.37794e-17	0.345305	0.376	0.193	2.78606e-13	2	PLEKHG4
EML4	1.43137e-17	0.336668	0.62	0.386	2.89409e-13	2	EML4
ENSGALG00010015752	1.60959e-17	0.311786	0.339	0.165	3.25443e-13	2	ENSGALG00010015752
KLHL291	1.774e-17	0.391405	0.349	0.177	3.58684e-13	2	KLHL29
RHOB1	1.91523e-17	0.391319	0.762	0.538	3.8724e-13	2	RHOB
GLO11	2.62939e-17	0.323298	0.686	0.435	5.31636e-13	2	GLO1
CEP170B	2.7209e-17	0.3308	0.331	0.16	5.5014e-13	2	CEP170B
APMAP1	2.74527e-17	0.355633	0.397	0.207	5.55066e-13	2	APMAP
ENSGALG00010024635	3.19755e-17	0.317907	0.252	0.11	6.46513e-13	2	ENSGALG00010024635
PALLD	3.20679e-17	0.258391	0.558	0.328	6.4838e-13	2	PALLD
SULF1	3.69889e-17	0.256727	0.314	0.147	7.47878e-13	2	SULF1
SORCS21	4.28299e-17	0.361428	0.471	0.264	8.65977e-13	2	SORCS2
CLIC41	4.37568e-17	0.269099	0.783	0.513	8.84718e-13	2	CLIC4
ITGA12	4.91894e-17	0.264864	0.533	0.295	9.9456e-13	2	ITGA1
HOXA11	5.99451e-17	0.283916	0.267	0.118	1.21203e-12	2	HOXA11
AP2M1	7.2517e-17	0.405379	0.488	0.289	1.46622e-12	2	AP2M1
TXN1	7.84735e-17	0.343617	0.764	0.56	1.58666e-12	2	TXN
HM13	9.1294e-17	0.312007	0.521	0.301	1.84587e-12	2	HM13
FARP2	9.79921e-17	0.270191	0.258	0.113	1.9813e-12	2	FARP2
LY75	9.96005e-17	0.316886	0.678	0.441	2.01382e-12	2	LY75
LAMP1	1.09192e-16	0.285916	0.69	0.445	2.20775e-12	2	LAMP1
RFTN2	1.24954e-16	0.309565	0.258	0.117	2.52644e-12	2	RFTN2
MAOB1	1.49566e-16	0.274108	0.26	0.115	3.02407e-12	2	MAOB
DBNDD21	1.55252e-16	0.281202	0.39	0.2	3.13903e-12	2	DBNDD2
SDCBP	1.68121e-16	0.316793	0.589	0.355	3.39924e-12	2	SDCBP
CDH111	1.69969e-16	0.3412	0.376	0.194	3.43661e-12	2	CDH11
SLC39A13	1.76315e-16	0.327469	0.44	0.242	3.56492e-12	2	SLC39A13
RPL35	1.76981e-16	0.250871	0.988	0.935	3.57838e-12	2	RPL35
ESD	1.92087e-16	0.294844	0.539	0.316	3.88382e-12	2	ESD
HOXA7	2.6017e-16	0.308325	0.506	0.29	5.26038e-12	2	HOXA7
PCGF3	2.77262e-16	0.255359	0.269	0.122	5.60596e-12	2	PCGF3
MMP23B	3.4542e-16	0.320813	0.318	0.156	6.98404e-12	2	MMP23B
ITGB1BP3	4.39086e-16	0.271683	0.921	0.753	8.87787e-12	2	ITGB1BP3
RPS27L	7.20373e-16	0.278289	0.428	0.233	1.45652e-11	2	RPS27L
RPL5	8.19177e-16	0.273101	0.967	0.799	1.65629e-11	2	RPL5
SUFU	9.48194e-16	0.270639	0.434	0.235	1.91715e-11	2	SUFU
DAP	9.74971e-16	0.313435	0.49	0.284	1.97129e-11	2	DAP
EIF3M	1.17169e-15	0.292534	0.64	0.417	2.36903e-11	2	EIF3M
SRA1	1.18719e-15	0.325186	0.393	0.211	2.40038e-11	2	SRA1
TOMM20	1.20284e-15	0.308129	0.709	0.47	2.43203e-11	2	TOMM20
TMEM41A	1.21188e-15	0.269506	0.304	0.149	2.4503e-11	2	TMEM41A
RPL31	1.31534e-15	0.253923	0.973	0.877	2.65949e-11	2	RPL31
CD164	1.32176e-15	0.294798	0.57	0.348	2.67247e-11	2	CD164
DDX17	1.50375e-15	0.314725	0.698	0.476	3.04044e-11	2	DDX17
C1orf198	1.71054e-15	0.317588	0.304	0.149	3.45855e-11	2	C1orf198
GLIS2	1.72212e-15	0.2711	0.275	0.129	3.48195e-11	2	GLIS2
CACHD1	1.74073e-15	0.277963	0.256	0.118	3.51959e-11	2	CACHD1
FZD11	1.88542e-15	0.303556	0.667	0.433	3.81213e-11	2	FZD1
NEDD91	2.84487e-15	0.31253	0.421	0.234	5.75205e-11	2	NEDD9
MRC2	2.99828e-15	0.277045	0.258	0.119	6.06222e-11	2	MRC2
CHST10	3.79127e-15	0.276156	0.306	0.151	7.66557e-11	2	CHST10
ENSGALG00010014138	4.00952e-15	0.338033	0.413	0.228	8.10685e-11	2	ENSGALG00010014138
NPAS31	4.29864e-15	0.311146	0.529	0.327	8.69143e-11	2	NPAS3
ENSGALG000100284121	4.53474e-15	0.25604	0.533	0.322	9.16879e-11	2	ENSGALG00010028412
CTSZ	4.59767e-15	0.28988	0.459	0.267	9.29602e-11	2	CTSZ
NPAS2	5.31567e-15	0.380272	0.289	0.145	1.07478e-10	2	NPAS2
OIP5-AS1	5.58482e-15	0.285083	0.421	0.236	1.12919e-10	2	OIP5-AS1
CDC14B	5.79149e-15	0.332366	0.438	0.254	1.17098e-10	2	CDC14B
LAPTM4A	7.51495e-15	0.331114	0.773	0.555	1.51945e-10	2	LAPTM4A
WWC3	8.4618e-15	0.365488	0.488	0.299	1.71089e-10	2	WWC3
UBL3	9.11017e-15	0.361392	0.531	0.34	1.84199e-10	2	UBL3
TNRC6A	1.12071e-14	0.299945	0.403	0.223	2.26597e-10	2	TNRC6A
CA5B	1.29356e-14	0.278059	0.289	0.142	2.61545e-10	2	CA5B
DUSP8	1.33521e-14	0.326907	0.5	0.3	2.69967e-10	2	DUSP8
TMEM651	1.73503e-14	0.328516	0.448	0.262	3.50805e-10	2	TMEM65
SSBP1	2.05998e-14	0.282811	0.486	0.283	4.16507e-10	2	SSBP1
NDUFA4	3.03916e-14	0.258682	0.756	0.508	6.14488e-10	2	NDUFA4
PTPRD	3.51222e-14	0.440549	0.459	0.274	7.10135e-10	2	PTPRD
RGS3	3.76123e-14	0.255536	0.438	0.249	7.60483e-10	2	RGS3
CCDC6	4.1354e-14	0.285211	0.477	0.28	8.36136e-10	2	CCDC6
JAGN1	4.24317e-14	0.263917	0.308	0.158	8.57926e-10	2	JAGN1
CREB3L21	4.51739e-14	0.300166	0.628	0.413	9.13371e-10	2	CREB3L2
ZNF326	4.86136e-14	0.294784	0.382	0.217	9.82918e-10	2	ZNF326
PDIA3	6.42888e-14	0.260249	0.62	0.381	1.29986e-09	2	PDIA3
EN11	7.06244e-14	0.267541	0.326	0.17	1.42795e-09	2	EN1
SPCS31	7.74735e-14	0.282476	0.638	0.409	1.56644e-09	2	SPCS3
TOMM5	1.02614e-13	0.269328	0.562	0.347	2.07475e-09	2	TOMM5
BHLHE401	1.07424e-13	0.32705	0.686	0.475	2.17201e-09	2	BHLHE40
SUN2	1.16895e-13	0.280229	0.25	0.119	2.3635e-09	2	SUN2
NDUFAF8	1.26601e-13	0.262512	0.436	0.254	2.55975e-09	2	NDUFAF8
AIMP11	2.22689e-13	0.309137	0.471	0.282	4.50256e-09	2	AIMP1
MEA1	2.53816e-13	0.275248	0.395	0.222	5.13191e-09	2	MEA1
GPC41	2.74988e-13	0.26427	0.719	0.471	5.55999e-09	2	GPC4
RAF1	3.20328e-13	0.250349	0.43	0.246	6.4767e-09	2	RAF1
AK3	5.21486e-13	0.274287	0.258	0.128	1.05439e-08	2	AK3
ATP2B11	7.88225e-13	0.258163	0.37	0.207	1.59371e-08	2	ATP2B1
XBP1	1.0034e-12	0.25696	0.496	0.302	2.02878e-08	2	XBP1
SNRNP25	1.22812e-12	0.276693	0.384	0.222	2.48313e-08	2	SNRNP25
NSA2	1.33329e-12	0.254061	0.669	0.444	2.69577e-08	2	NSA2
C2CD5	1.56942e-12	0.339014	0.3	0.163	3.17322e-08	2	C2CD5
PDE6D	2.69578e-12	0.253852	0.287	0.151	5.4506e-08	2	PDE6D
PPTC71	3.84189e-12	0.270181	0.395	0.232	7.76792e-08	2	PPTC7
AP1S2	3.92212e-12	0.28154	0.43	0.261	7.93013e-08	2	AP1S2
SGCE1	5.05126e-12	0.253251	0.368	0.21	1.02131e-07	2	SGCE
NR3C2	8.89532e-12	0.262328	0.607	0.407	1.79855e-07	2	NR3C2
RIC1	1.12015e-11	0.30367	0.335	0.193	2.26482e-07	2	RIC1
IRF2BP2	1.49816e-11	0.251649	0.514	0.33	3.02913e-07	2	IRF2BP2
CPED1	2.15344e-11	0.275161	0.333	0.19	4.35404e-07	2	CPED1
INTS6	2.59964e-11	0.304127	0.463	0.299	5.25621e-07	2	INTS6
DCTN2	3.02307e-11	0.262766	0.419	0.258	6.11235e-07	2	DCTN2
FOXN3	3.31808e-11	0.312927	0.845	0.681	6.70883e-07	2	FOXN3
BACH2	4.75388e-11	0.284771	0.628	0.431	9.61188e-07	2	BACH2
HDAC4	4.93772e-11	0.277311	0.843	0.65	9.98357e-07	2	HDAC4
LONRF1	1.11028e-10	0.297174	0.411	0.259	2.24488e-06	2	LONRF1
A4GALT	1.58781e-10	0.298397	0.492	0.335	3.21039e-06	2	A4GALT
ZMYND11	1.91394e-10	0.287496	0.568	0.392	3.86979e-06	2	ZMYND11
KLF2	4.7557e-10	0.364807	0.682	0.51	9.61556e-06	2	KLF2
FUBP1	8.32866e-10	0.265664	0.481	0.317	1.68397e-05	2	FUBP1
PHTF2	4.27347e-09	0.252306	0.413	0.27	8.64053e-05	2	PHTF2
ENSGALG00010000005	1.22133e-08	0.302476	0.971	0.874	0.000246942	2	ENSGALG00010000005
FAT41	1.28655e-08	0.31179	0.39	0.252	0.000260127	2	FAT4
2023-06-01	2.28224e-08	0.278691	0.913	0.797	0.000461447	2	JUN
WWC1	2.98914e-08	0.27903	0.316	0.197	0.000604373	2	WWC1
LARGE1	1.37962e-07	0.267209	0.293	0.186	0.00278946	2	LARGE1
AUH1	2.25833e-07	0.275002	0.405	0.276	0.00456613	2	AUH
GPC5	1.08971e-06	0.331079	0.326	0.221	0.0220328	2	GPC5
EGR11	2.18527e-05	0.269484	0.395	0.292	0.441839	2	EGR1
VWF	0	4.84197	0.919	0.038	0	3	VWF
NMNAT1	0	4.73708	0.753	0.075	0	3	NMNAT1
PECAM1	0	4.15054	0.963	0.264	0	3	PECAM1
ARHGEF9	0	3.32151	0.836	0.059	0	3	ARHGEF9
RAPGEF5	0	3.15707	0.856	0.084	0	3	RAPGEF5
PLVAP	0	3.10811	0.799	0.058	0	3	PLVAP
ENSGALG00010012055	0	3.06259	0.801	0.091	0	3	ENSGALG00010012055
ADGRL4	0	3.00616	0.799	0.013	0	3	ADGRL4
SHE	0	2.99295	0.812	0.019	0	3	SHE
SHANK3	0	2.97494	0.758	0.04	0	3	SHANK3
PODXL	0	2.92952	0.747	0.032	0	3	PODXL
DACH1	0	2.87952	0.745	0.048	0	3	DACH1
SDC1	0	2.80942	0.755	0.057	0	3	SDC1
ENSGALG00010026725	0	2.7805	0.74	0.031	0	3	ENSGALG00010026725
CD36	0	2.686	0.655	0.041	0	3	CD36
UNC13C	0	2.63542	0.611	0.007	0	3	UNC13C
PPP1R1B	0	2.5517	0.583	0.025	0	3	PPP1R1B
FLT1	0	2.47585	0.657	0.014	0	3	FLT1
APOLD1	0	2.39369	0.64	0.016	0	3	APOLD1
RTN1	0	2.26233	0.614	0.015	0	3	RTN1
PCDHA6	0	2.25771	0.585	0.019	0	3	PCDHA6
EMCN	0	2.25667	0.71	0.025	0	3	EMCN
ADGRF5	0	2.15951	0.607	0.006	0	3	ADGRF5
SOX7	0	2.14109	0.585	0.017	0	3	SOX7
KDR	0	2.04206	0.605	0.009	0	3	KDR
ENSGALG00010024507	0	2.03566	0.485	0.011	0	3	ENSGALG00010024507
AQP3	0	2.00253	0.5	0.011	0	3	AQP3
CCDC85A	0	2.00008	0.594	0.021	0	3	CCDC85A
ADGRG1	0	1.98905	0.605	0.013	0	3	ADGRG1
EGFL7	0	1.92604	0.587	0.016	0	3	EGFL7
ANPEP	0	1.90361	0.576	0.014	0	3	ANPEP
SOX18	0	1.83058	0.566	0.003	0	3	SOX18
VTG1	0	1.82847	0.491	0.003	0	3	VTG1
EPS8L2	0	1.65708	0.496	0.009	0	3	EPS8L2
PTPRB	0	1.57572	0.513	0.009	0	3	PTPRB
TIE1	0	1.39798	0.463	0.007	0	3	TIE1
CD74	1.10712e-307	2.08831	0.889	0.149	2.23849e-303	3	CD74
FABP5	1.22159e-303	4.31724	0.849	0.161	2.46993e-299	3	FABP5
NEBL	3.27963e-299	2.2426	0.579	0.032	6.63109e-295	3	NEBL
SDC3	1.60602e-298	3.09544	0.784	0.118	3.24721e-294	3	SDC3
CDH5	1.60405e-297	2.26461	0.707	0.076	3.24322e-293	3	CDH5
ELOVL7	1.62882e-296	1.42834	0.456	0.009	3.29331e-292	3	ELOVL7
PDGFB	4.57628e-296	1.64323	0.552	0.025	9.25278e-292	3	PDGFB
SORBS21	4.53726e-292	2.32677	0.723	0.078	9.17388e-288	3	SORBS2
NOS3	5.75427e-291	1.48834	0.432	0.006	1.16346e-286	3	NOS3
FGD5	2.14377e-288	1.53415	0.502	0.018	4.33448e-284	3	FGD5
NR5A2	6.6976e-287	1.44162	0.41	0.004	1.35419e-282	3	NR5A2
BLB2	1.90669e-280	1.47906	0.832	0.132	3.85514e-276	3	BLB2
MAGI1	4.86677e-277	3.87025	0.937	0.315	9.84012e-273	3	MAGI1
DOCK9	9.82641e-276	3.1508	0.884	0.23	1.9868e-271	3	DOCK9
FLT4	2.14002e-274	1.37058	0.454	0.013	4.3269e-270	3	FLT4
MYRIP	2.32141e-274	1.46937	0.395	0.004	4.69366e-270	3	MYRIP
ENSGALG00010021609	4.19245e-274	1.89442	0.55	0.033	8.47672e-270	3	ENSGALG00010021609
C4BPG	8.32753e-271	1.68248	0.557	0.036	1.68374e-266	3	C4BPG
SEMA3G	4.04186e-269	1.80882	0.421	0.009	8.17224e-265	3	SEMA3G
TMCC3	3.67144e-266	2.12394	0.651	0.069	7.42329e-262	3	TMCC3
CALCRL	6.54456e-265	2.43597	0.721	0.097	1.32325e-260	3	CALCRL
ENSGALG00010028431	1.88675e-264	1.40085	0.478	0.019	3.81482e-260	3	ENSGALG00010028431
PLEKHA7	1.14162e-262	1.71565	0.472	0.019	2.30825e-258	3	PLEKHA7
ICA1	2.53627e-261	1.6134	0.469	0.019	5.12809e-257	3	ICA1
KCNK4	1.27293e-253	2.09412	0.583	0.051	2.57375e-249	3	KCNK4
SAMHD1	3.45498e-252	2.23203	0.723	0.111	6.98563e-248	3	SAMHD1
RAPGEF3	2.66584e-250	1.79446	0.605	0.057	5.39006e-246	3	RAPGEF3
FAM110D	1.28571e-248	1.46858	0.434	0.016	2.59958e-244	3	FAM110D
EPAS11	2.62053e-248	2.94367	0.884	0.233	5.29844e-244	3	EPAS1
ARHGAP26	5.51061e-248	2.22578	0.725	0.112	1.11419e-243	3	ARHGAP26
ENSGALG00010028194	3.65393e-245	1.68404	0.548	0.042	7.38788e-241	3	ENSGALG00010028194
RAMP2	4.82358e-244	2.51457	0.878	0.242	9.7528e-240	3	RAMP2
SEMA6C	2.15326e-242	1.21889	0.389	0.009	4.35367e-238	3	SEMA6C
ZFPM2	2.12846e-241	2.68053	0.703	0.105	4.30354e-237	3	ZFPM2
ENSGALG00010013463	1.85069e-239	1.21282	0.393	0.01	3.74192e-235	3	ENSGALG00010013463
HES6.1	2.36361e-234	1.83087	0.616	0.071	4.77899e-230	3	HES6.1
ENSGALG00010029997	3.19472e-234	2.04301	0.491	0.033	6.45941e-230	3	ENSGALG00010029997
EPHA5	1.27159e-231	1.72803	0.502	0.036	2.57102e-227	3	EPHA5
ENSGALG00010013044	8.77945e-231	1.65032	0.509	0.039	1.77512e-226	3	ENSGALG00010013044
CA4	2.81578e-227	1.22627	0.341	0.005	5.69323e-223	3	CA4
TSPAN13	2.47036e-226	1.3531	0.445	0.023	4.99482e-222	3	TSPAN13
HHEX	6.05095e-224	1.45527	0.502	0.036	1.22344e-219	3	HHEX
MMRN2	6.85665e-224	1.20196	0.367	0.009	1.38635e-219	3	MMRN2
VCAM1	2.5462e-222	1.85489	0.531	0.047	5.14816e-218	3	VCAM1
ENSGALG00010013230	1.87181e-221	1.76638	0.622	0.082	3.78462e-217	3	ENSGALG00010013230
SEMA6A	3.10608e-221	1.93457	0.664	0.098	6.28019e-217	3	SEMA6A
SLC4A11	4.56221e-221	1.35775	0.358	0.009	9.22433e-217	3	SLC4A11
SOX17	9.37888e-220	1.30258	0.345	0.007	1.89632e-215	3	SOX17
MYCT1	4.8758e-218	0.984361	0.36	0.009	9.85839e-214	3	MYCT1
ITGA6	1.1776e-214	1.09976	0.402	0.017	2.381e-210	3	ITGA6
TEAD4	1.72629e-212	1.98862	0.668	0.11	3.49039e-208	3	TEAD4
ST6GAL1	3.63867e-212	1.88283	0.769	0.146	7.35702e-208	3	ST6GAL1
TNFRSF25	4.2797e-212	1.38238	0.502	0.041	8.65313e-208	3	TNFRSF25
TCF151	8.66708e-212	1.80448	0.611	0.077	1.7524e-207	3	TCF15
[truncated: 4,175 more rows]
